# Supplementary material for: Maternal educational attainment in pregnancy and epigenome-wide DNA methylation changes in the offspring from birth until adolescence
Source: Mol Psychiatry. 2023 Dec 5;29(2):348–58. doi: 10.1038/s41380-023-02331-5 (PMC11116099; doi:10.1038/s41380-023-02331-5)
Supplement: Supplementary file 2 — Supplementary tables 1–7 [file 41380_2023_2331_MOESM2_ESM.xlsx]

## Sheet: Table 1
Table 1. Maternal educational attainment (MEA) distribution in all the cohorts from data at birth, childhood and adolescence
BIRTH COHORTS
Cohort acronym	Sample type	Sample size	Level 1-n(%)	Level 2-n(%)	Level 3-n(%)	Level 4-n(%)	Level 5-n(%)	Level 6-n(%)
ALSPAC	Whole sample	11468	NA	2172 (18.84)	5190 (45.02)	2614 (22.68)	1492 (12.94)
	EWAS sample	782	NA	52 (7.73)	277 (41.16)	200 (29.72)	144 (21.40)
CHS	Whole sample	4656	373 (8.0)	385 (8.3)	1995 (42.8)	868 (18.6)	566 (12.2)	315 (6.8)
	EWAS sample	247	20 (8.1)	18 (7.3)	89 (36.0)	46 (18.6)	46 (18.6)	28 (11.3)
EAGeR	Whole sample	391	5 (1.28)	0 (0)	38 (9.72)	161 (41.18)	173 (44.25)	14 (3.58)
	EWAS sample	379	4 (1.06)	0 (0)	38 (10.03)	155 (40.9)	169 (44.59)	13 (3.43)
EARLI	Whole sample	254	7 (2.8%)	3 (1.2%)	22 (8.9%)	72 (29.3%)	72 (29.3%)	70 (28.5%)
	EWAS sample	155	3 (1.9%)	2 (1.3%)	12 (7.7%)	51 (32.9%)	47 (30.3%)	40 (25.8%)
EDEN	Whole sample	1892	73 (3.9)	70 (3.7)	405 (21.4)	340 (18.0)	410 (21.7)	594 (31.4)
	EWAS sample	159	2 (1.3)	6 (3.8)	31 (19.5)	29 (18.2)	38 (23.9)	53 (33.3)
ENVIRONAGE	Whole sample	1868	193 (10.33%)			631 (33.78%)	930 (49.79%)
	EWAS sample	345	0	4 (1.16%)	18 (5.22%)	100 (28.99%)	223 (64.64%)
EXPOSOMIC ENVIRONAGE	Whole sample	1868	193 (10.33%)			631 (33.78%)	930 (49.79%)
	EWAS sample	190	0	4 (2.11%)	23 (12.11%)	64 (33.68%)	99 (52.11%)
EXPOSOMIC PICCOLIPIU (Turin center)	Whole sample	544	1 (0.2%)	1 (0.2%)	80 (14.7%)	238 (43.8%)	224 (41.2%)
	EWAS sample	97	0	0	8 (8.25%)	40 (41.24%)	49 (50.52%)
EXPOSOMIC RHEA	Whole sample	1409	7 (0.50%)	121 (8.59%)	206 (14.62%)	627 (44.50%)	60 (4.26%)	388 (27.54%)
	EWAS sample	92	1 (1.09%)	10 (10.87%)	9 (9.78%)	45 (48.91%)	7 (7.61%)	20 (21.74%)
FINNGEDI	Whole sample	1965	0	110 (5.60)	912 (46.41)	501 (25.50)	442 (22.49)
	EWAS sample	496	0	13 (2.62)	207 (41.73)	147 (29.64)	129 (26.01)
GECKO	Whole sample	2085	9 (0.4)	737 (35.3)	571 (27.4)	NA	762 (36.5)	NA
	EWAS sample	242	2 (0.8)	93 (38.4)	72 (29.8)	NA	74 (30.6)	NA
GenR	Whole sample	8661	25 (0.3)	943 (10.9)	1323 (15.3)	2657 (30.7)	1683 (19.4)	2030 (23.4)
	EWAS sample	1376	0 (0)	26 (1.9)	127 (9.2)	325 (23.6)	361 (26.2)	537 (39.0)
Haven	Whole sample	194	2 (1%)	38 (19.6)	25 (12.9)	67 (34.5)	62 (32.0)	0 (0%)
	EWAS sample	138	2 (1.4%)	25 (18.1)	18 (13.0)	49 (35.5)	44 (31.9)	0 (0%)
HealthyStart	Whole sample	1382	200 (14%)	253 (18%)	325 (24%)	304 (22%)	300 (22%)	NA
	EWAS Non Hispanic White	259	17 (7%)	25 (10%)	39 (15%)	87 (34%)	91 (35%)	NA
	EWAS Hispanic	132	40 (30%)	38 (29%)	36 (27%)	13 (10%)	5 (4%)	NA
	EWAS African American	84	25 (30%)	23 (27%)	26 (31%)	7 (8%)	3 (4%)	NA
INMA	Whole sample	599	0	1.17	24.71	43.07	31.05	0
	EWAS sample	377	0	1.06101	25.7294	42.7056	30.504	0
LINA	Whole sample	622	10 (1,6)	10 (1,6)	218 (35)	148 (23)	229 (36)	7 (1,1)
	EWAS sample	472	8 (1,7)	8 (1,7)	168 (35,6)	109 (23,1)	173 (36,7)	6 (1,3)
MARBLES	Whole sample	392	0 (0%)	12 (3.1%)	21 (5.5%)	155 (40.3%)	122 (31.7%)	75 (19.5%)
	EWAS sample	246	0 (0%)	7 (2.8%)	15 (6.1%)	102 (41.5%)	74 (30.1%)	48 (19.5%)
MoBa1	Whole sample	1057	NA	20 (1.9)	57 (5.5)	318 (30.9)	466 (45.3)	167 (16.2)
	EWAS sample	984	NA	18 (1.8)	56 (5.7)	300 (30.5)	446 (45.3)	164 (16.7)
MoBa2	Whole sample	685	NA	21 (3.2)	33 (5.0)	214 (32.3)	271 (40.9)	124 (18.7)
	EWAS sample	632	NA	18 (2.8)	32 (5.1)	205 (32.4)	260 (41.1)	117 (18.5)
MoBa3	Whole sample	216	0	9 (4.1%)	14 (6.48%)	62 (28.70%)	87 (40.28%)	44 (20.37%)
NEST	Whole sample	427	47 (11.00%)	93 (21.77%)	117 (27.40%)	86 (20.14%)	81 (18.97%)	NA
	EWAS sample (African)	164	20(12.20%)	58(35.37%)	62(37.80%)	16(9.76%)	8(4.88%)	NA
	EWAS sample (European)	163	10(6.13%)	16(9.82%)	35(21.47)	44(27.00%)	58(35.59%)	NA
PREDO	Whole sample	4399	NA	169 (3.8%)	1637 (37.2%)	1140 (25.9%)	1453 (33.0%)	NA
	EWAS sample	780	NA	37 (4.7%)	317 (40.4%)	185 (23.6%)	246 (31.3%)	NA
POSEIDON	EWAS sample	295	1 (0.34%)	31(10.51%)	90(30.51%)	0(0.00%)	158(53.56%)	15(5.09%)
Project Viva	Whole sample	2128	0	61	196	487	743	617
	EWAS sample	343	0	2	15	68	138	120
Cohort full names: The Avon Longitudinal Study of Parents and Children (ALSPAC) (specifically subset with DNA methylation profiles in the Accessible Resource for Integrated Epigenomic Studies, ARIES), The Children’s Health Study (CHS); Effect of Aspirin in Gestation and Reproduction (EAGeR); Early Autism Risk Longitudinal Investigation cohort (EARLI); Markers of Autism Risk Learning Early Signs (…
CHILDHOOD COHORTS
Cohort acronym	Sample type	Sample size	Level 1-n(%)	Level 2-n(%)	Level 3-n(%)	Level 4-n(%)	Level 5-n(%)	Level 6-n(%)
ALSPAC	Whole sample	11468	NA	2172 (18.84)	5190 (45.02)	2614 (22.68)	1492 (12.94)
	EWAS sample	846	NA	52 (7.18)	294 (40.61)	217 (29.97)	161 (22.24)
EDEN	Whole sample	1892	73 (3.9)	70 (3.7)	405 (21.4)	340 (18.0)	410 (21.7)	594 (31.4)
	EWAS sample	154	2 (1.3)	6 (3.9)	31 (20.1)	28 (18.8)	35 (22.7)	52 (33.8)
GenR	Whole sample	8661	25 (0.3)	943 (10.9)	1323 (15.3)	2657 (30.7)	1683 (19.4)	2030 (23.4)
	EWAS sample	483	7 (1.4)	37 (7.7)	109 (22.6)	NA	135 (28.0)	195 (40.4)
INMA	Whole sample	404	0	1.49	23.51	43.81	31.19	0
	EWAS sample	197	0	1.52284	23.3503	44.1624	30.9645	0
POGO	Whole sample	156	5 (3,2)	18 (11,5)	67 (42,9)	0 (0)	66 (42,3)
	EWAS sample	49	1 (2,0)	10 (20,4)	17 (34,7)	0 (0)	21 (42,9)
VIVA	Whole sample	2128	0	61	196	487	743	617
	EWAS sample	289	0	1	13	48	131	96
ADOLESCENT COHORTS
Cohort acronym	Sample type	Sample size	Level 1-n(%)	Level 2-n(%)	Level 3-n(%)	Level 4-n(%)	Level 5-n(%)	Level 6-n(%)
ALSPAC	Whole sample	11468	NA	2172 (18.84)	5190 (45.02)	2614 (22.68)	1492 (12.94)
	EWAS sample	843	NA	40 (7.90)	194 (38.34)	151 (29.84)	121 (23.91)
NFBC1986	Whole sample	7440	739 (9.9%)	1199 (16.1%)	3785 (50.9%)	1127 (15.2%)	590 (7.9%)
	EWAS sample	490	42 (8.4%)	79 (15.8%)	254 (50.7%)	87 (17.4%)	39 (7.8%)
Raine	Whole sample	2,789	232 (8.3)	1440 (51.6)	541 (19.4)	296 (10.6)	280 (10.0)
	EWAS sample	995	58 (5.8)	480 (48.2)	216 (21.7)	129 (13.0)	112 (11.3)
STOPPA	Whole sample	752	2 (0.3)	26 (3.5)	188 (25.0)	164 (21.8)	348 (46.3)	14 (1.9)
	EWAS sample	412	0	15 (3.6)	124 (30.1)	103 (25.0)	166 (40.3)	4 (1.0)
	EWAs sample final	218	0	8 (3.7)	66 (30.3)	53 (24.3)	89 (40.8)	2 (0.9)

## Sheet: Table 2
Table 2. The genomic inflation factor values from each participating cohort at three time points
Birth cohorts	Lambda
Cohort acronym	Model 1	Model 2	Model 3
ALSPAC	1.02	1.01	1.01
CHS	1.01	na	na
EAGeR	1.31	1.13	1.09
EARLI(eur)	0.77	na	na
EDEN	1.05	1.08	1.06
ENV	0.96	0.98	0.95
EXPENV	0.93	0.96	0.96
EXPPICCOLIPIU	1.22	1.07	1.05
EXPRHEA	1.21	1.38	1.34
FinGedi	1.1	1.05	1.05
GECKO	1.21	1.21	1.25
GENR	1	1.01	1.03
HAVEN	1.02	1.09	1.07
HEALTHYSTART(Afr)	1.14	1.17	1.16
HEALTHYSTART(his)	1.03	1.04	1.04
HEALTHYSTART(white)	1	1.04	1.03
INMA	0.89	0.79	0.79
LINA	1.12	1	1.02
MARBLES(eur)	1.02	na	na
MARBLES(his)	0.86	na	na
MOBA1	1.49	1.43	1.4
MOBA2	0.95	0.84	0.85
Moba3	1.3	1.19	1.21
NEST(black)	1.03	0.96	0.97
NEST(white)	1.16	1.03	1.01
POSEIDON	1.1	1.05	1.05
PREDO	0.95	0.99	0.99
VIVA	1.03	0.97	0.97
na=not available
Childhood cohorts	Lambda
Cohort acronym	Model 1	Model 2	Model 3	Model 4
ALSPAC	0.98	0.98	0.98	0.98
EDEN	1.03	1.08	1.06	1.05
GenR	1.07	1.03	1.02	1.03
INMA	1.53	1.29	1.28	1.29
POGO	0.92	1.01	1.03	1.06
Project Viva	1.1	1.15	1.14	1.12
Adolescent cohorts	Lambda
Cohort acronym	Model 1	Model 2	Model 3	Model 4
ALSPAC	1.02	1.01	1	0.98
NFBC1986	1.51	1.34	1.3	1.33
RAINE	1.27	0.99	0.99	1.27
STOPPA	0.98	0.99	0.99	1.01

## Sheet: Table 3
Table 3. Association between maternal educational attainment (MEA) and DNA methylation at PFDR<0.05 from the main model 1 at three time points
Cord blood
CpG	CHR	Location	Coef	SE	P-value	padj	Direction of effect across cohorts	I-squared	Nearest gene	Gene region	CpG island	Location of CpG relative to CpG island
cg05575921	5	373378	0.00103987	0.000113391	4.7e-20	4.00417e-14	+++-+++++-+++++++++++-+++++	56.0187	AHRR	Body	chr5:373842-374426	N_Shore
cg25949550	7	145814306	0.00050486	6.02e-05	4.81e-17	2.04787e-11	+-+-++++++++--++++-++++++++	41.5041	CNTNAP2	Body	chr7:145813030-145814084	S_Shore
cg12101586	15	75019203	-0.00125479	0.000175308	8.21e-13	2.33124e-07	-----------+-+----+--------	51.7595	CYP1A1	TSS1500	chr15:75018186-75019336	Island
cg06338710	1	92946187	0.000942517	0.000134163	2.14e-12	2.99359e-07	+-?-+++++++++-++++++++++++-	54.6706	GFI1	Body;Body;Body	chr1:92945907-92952609	Island
cg11902777	5	368843	0.000368147	5.25e-05	2.39e-12	2.99359e-07	++-+++++-++++++++++++++++++	0	AHRR	Body	chr5:370185-370422	N_Shore
cg15971980	6	150254442	-0.000983122	0.000140305	2.43e-12	2.99359e-07	---+----------------------+	0
cg05549655	15	75019143	-0.000914856	0.00013059	2.46e-12	2.99359e-07	--+--------+------+--------	41.9751	CYP1A1	TSS1500	chr15:75018186-75019336	Island
cg09935388	1	92947588	0.00216566	0.000310781	3.2e-12	3.41319e-07	+++-+++++-+++-++++++-+++++-	62.5807	GFI1	Body;Body;Body	chr1:92945907-92952609	Island
cg27093273	18	5892213	-0.00127472	0.000183584	3.82e-12	3.54964e-07	--?+-----------------------	0	TMEM200C	TSS200	chr18:5890292-5891682	S_Shore
cg12803068	7	45002919	-0.00176805	0.000255078	4.17e-12	3.54964e-07	-?++---+-+--+-----+--------	48.0874	MYO1G	Body	chr7:45002111-45002845	S_Shore
cg19474546	14	35999002	-0.00118633	0.000172091	5.44e-12	4.21338e-07	-?+-+---------+------------	54.0395			chr14:36002598-36005013	N_Shelf
cg05282518	14	20344920	-0.00124519	0.000182317	8.5e-12	6.03712e-07	-+?-+--------+-------------	40.1139	OR4K2	1stExon
cg22132788	7	45002486	-0.000695372	0.000102708	1.28e-11	8.41718e-07	--?--?---+--+----??-------?	50.1015	MYO1G	Body	chr7:45002111-45002845	Island
cg26438105	18	5892119	-0.0012994	0.000192902	1.63e-11	9.90281e-07	--?+-------+-----+---------	0	TMEM200C	TSS200	chr18:5890292-5891682	S_Shore
cg04180046	7	45002736	-0.00116687	0.000173867	1.93e-11	1.09563e-06	---+---+---++-----+--------	47.7202	MYO1G	Body	chr7:45002111-45002845	Island
cg10287786	11	117666000	0.00122944	0.000187929	6.07e-11	3.23102e-06	+++++++++++++-+---++++-++++	30.2041	DSCAML1	Body	chr11:117666634-117668141	N_Shore
cg12876356	1	92946825	0.00185693	0.000285027	7.27e-11	3.64432e-06	+++++++++-++++++++++++++++-	53.9996	GFI1	Body;Body;Body	chr1:92945907-92952609	Island
cg06892868	12	110211321	-0.000916615	0.000141402	9.03e-11	4.27441e-06	-+-++------++----+---+-----	42.5469	MGC14436	TSS200;TSS200
cg18092474	15	75019302	-0.00139528	0.000215892	1.03e-10	4.6065e-06	+----------+------+--------	36.4187	CYP1A1	TSS1500	chr15:75018186-75019336	Island
cg22549041	15	75019251	-0.00126206	0.000198455	2.02e-10	8.62548e-06	-----------+------+--------	55.4599	CYP1A1	TSS1500	chr15:75018186-75019336	Island
cg21161138	5	399360	0.00053026	8.39e-05	2.56e-10	1.04058e-05	++++++++++++++++++-++++++++	27.2882	AHRR	Body
cg14179389	1	92947961	0.0015625	0.000247853	2.9e-10	1.12223e-05	+--++++++-+++++----++++++++	49.1928	GFI1	Body;Body;Body	chr1:92945907-92952609	Island
cg06884495	14	104394621	-0.000864242	0.00013763	3.4e-10	1.25839e-05	-+----------++--------+--+-	12.5832	TDRD9	TSS200	chr14:104394529-104395234	Island
cg00058163	18	5891948	-0.000966911	0.000155016	4.45e-10	1.57828e-05	--?++?-----------??-------?	0	TMEM200C	1stExon	chr18:5890292-5891682	S_Shore
cg12154261	14	104394530	-0.000890688	0.000144319	6.76e-10	2.26085e-05	-+?--?------++---??---+---?	54.1537	TDRD9	TSS1500	chr14:104394529-104395234	Island
cg03551401	8	132051228	-0.00102929	0.000166865	6.9e-10	2.26085e-05	---+-----------------------	0	ADCY8	Body	chr8:132052203-132054749	N_Shore
cg07339236	20	50312490	0.000657736	0.000106928	7.69e-10	2.42615e-05	+-+-+++--++-+++++-+++++++++	15.7753	ATP9A	Body
cg11924019	15	75019283	-0.000870471	0.000142651	1.05e-09	3.18523e-05	-----------+-+----+--------	60.4933	CYP1A1	TSS1500	chr15:75018186-75019336	Island
cg04904561	14	104394831	-0.0013054	0.000214843	1.23e-09	3.6182e-05	-+-+---+----++-------++----	33.9056	TDRD9;TDRD9	5'UTR;1stExon	chr14:104394529-104395234	Island
cg09251362	12	110211325	-0.00076462	0.00012642	1.46e-09	4.15904e-05	-++-+--+---+-----++-------+	55.1083	MGC14436	TSS200;TSS200
cg22937882	5	405774	-0.000411377	6.84e-05	1.78e-09	4.90144e-05	-?-------+-+-----+-------++	37.7367	AHRR;LOC100310782	Body;TSS1500
cg02032334	2	121410165	-0.00114909	0.0001919	2.12e-09	5.65653e-05	-?-------------+-+--------+	16.3138			chr2:121411983-121412315	N_Shore
cg13570656	15	75019196	-0.00113436	0.000191355	3.07e-09	7.79604e-05	-----------+-+----+-+------	39.5962	CYP1A1	TSS1500	chr15:75018186-75019336	Island
cg27594073	17	3100725	-0.00103276	0.000174288	3.11e-09	7.79604e-05	-+--+----------+-+---+-----	19.4996	OR1A2	TSS200
cg14264125	7	158512597	-0.000630646	0.000106778	3.5e-09	8.52548e-05	-+?+---------+--+++--+-----	34.5841
cg06682875	5	115150172	-0.00108464	0.000183812	3.62e-09	8.56052e-05	+---+-+-----+----++--------	39.3758	CDO1	Body	chr5:115151348-115152713	N_Shore
cg09066361	7	126890254	-0.00101916	0.000173193	3.99e-09	9.19346e-05	---+---++--+-----++-----++-	33.5765	GRM8	5'UTR	chr7:126891300-126894205	N_Shore
cg20905088	12	28116451	-0.00073406	0.00012548	4.92e-09	0.000110213	-+--+--+---+-----+++-------	27.8067	PTHLH	Body;Body;Body;Body
cg11429111	5	134813329	-0.000966996	0.000166234	5.99e-09	0.000128146	+---------+--+------+-----+	60.5631
cg18107355	10	37940899	-0.00101054	0.000173743	6.02e-09	0.000128146	--+-+--?---------+---+-----	18.85			chr10:37940422-37940674	S_Shore
cg03122674	7	56515752	-0.00146843	0.000253626	7.05e-09	0.000146463	-------++-----+------+-----	3.96549	LOC650226	Body	chr7:56515585-56515864	Island
cg26516004	15	75019376	-0.000349959	6.08e-05	8.85e-09	0.000177298	-----------+-+----+-+------	46.9705	CYP1A1	TSS1500	chr15:75018186-75019336	S_Shore
cg26262573	7	56516129	-0.00152181	0.000264684	8.95e-09	0.000177298	-------++-----+--+---+-----	0	LOC650226	TSS200	chr7:56515585-56515864	S_Shore
cg15073666	7	56551007	-0.00105199	0.000184376	1.16e-08	0.000224402	---+----+--------+---------	20.5612			chr7:56551488-56551713	N_Shore
cg00534274	4	139163341	0.000940998	0.000165533	1.31e-08	0.000241684	-++-+++++++++-++++++++-+++-	7.78204	SLC7A11	Body	chr3:182816771-182817455	Island
cg07634101	3	182816873	0.000293449	5.16e-05	1.31e-08	0.000241684	+++++-?++-+-+++++++++++-+++	0	MCCC1	1stExon;5'UTR
cg04452896	11	123940679	-0.000489052	8.61e-05	1.35e-08	0.000241684	-?-+--------+---+----------	6.47744
cg25327343	8	120221797	0.000654383	0.000115305	1.38e-08	0.000241684	+-+++++++++++++++-+++++++++	0	MAL2	Body	chr8:120220388-120221222	S_Shore
cg02726501	19	54415925	-0.000678084	0.000119494	1.39e-08	0.000241684	---+----+--++-----+--------	13.2774	CACNG7	TSS200	chr19:54411376-54411968	S_Shelf
cg12607287	1	247670081	-0.000578339	0.000101992	1.42e-08	0.000242703	+?++---------+-------+-----	10.4665
cg03991871	5	368447	0.000522628	9.22e-05	1.46e-08	0.00024309	++?-+?+-+++++--++??++-++++?	19.4794	AHRR	Body	chr5:370185-370422	N_Shore
cg15015426	1	159506559	-0.00115554	0.000204113	1.5e-08	0.000246207	-++-+----------------------	30.4111	OR10J5	TSS1500
cg27258551	16	23197740	-0.000325793	5.76e-05	1.55e-08	0.000249767	---+--------------+------+-	0	SCNN1G	Body	chr16:23197550-23197815	Island
cg13700506	20	29892486	-0.000978126	0.000173838	1.84e-08	0.000286561	---++-------+----+----+----	28.3794	DEFB116	Body
cg05665581	10	124669393	-0.000884897	0.000157341	1.87e-08	0.000286561	-??+--------+-+--++---+----	38.6936	FAM24A	TSS1500
cg12980201	11	124742958	-0.000744442	0.000132407	1.88e-08	0.000286561	--+--+---------+--++-------	0	ROBO3	Body	chr11:124745909-124746773	N_Shelf
cg23576855	5	373299	0.000927523	0.00016512	1.94e-08	0.00028997	-??-?+??++++--++?-+++-+++++	44.6034	AHRR	Body	chr5:373842-374426	N_Shore
cg09573658	1	11561956	-0.000824125	0.00014681	1.98e-08	0.000291191	------------++-+--+--------	31.8706	PTCHD2	Body	chr1:11561366-11562156	Island
cg18815647	13	25744676	-0.000616568	0.000110133	2.16e-08	0.000311993	---+------------+-+------+-	3.80474	FAM123A	Body;1stExon	chr13:25743998-25746127	Island
cg06200514	11	7052239	-0.000493807	8.82e-05	2.2e-08	0.000311993	-?+++--+----+-----+-------+	30.7059	NLRP14	5'UTR
cg00646347	10	135044856	0.000785427	0.000140486	2.26e-08	0.000315716	+-++-+++++++-++---++++-++++	15.2016	UTF1	Body	chr10:135044780-135044992	Island
cg09662411	1	92946132	0.00102428	0.000183808	2.51e-08	0.000345011	+--++++++-++++++-+-+++++++-	48.9515	GFI1	Body;Body;Body	chr1:92945907-92952609	Island
cg24570064	12	4140993	-0.000487202	8.77e-05	2.75e-08	0.000371313	-+------+--------+--------+	19.439			chr12:4140520-4141052	Island
cg16399751	2	73608838	-0.000492266	8.89e-05	3.08e-08	0.000410678	-?--+--+---+-+---++-------+	41.1317			chr2:73612655-73613661	N_Shelf
cg19783404	11	67751269	-0.000439717	7.95e-05	3.21e-08	0.000420587	-?--+---++--+--+-++------+-	35.1964
cg16943635	11	62067691	-0.000829912	0.000150465	3.47e-08	0.000446579	-?+++--+---+----------+----	19.6555	SCGB1D4	TSS1500
cg25963505	7	135413023	-0.000687809	0.000124743	3.51e-08	0.000446579	-------------+---++---+-+-+	16.3636	SLC13A4	TSS200
cg16300531	12	118405988	0.00138466	0.000251961	3.9e-08	0.000481499	+-++++-++++++-+-++-+++++++-	23.7135	KSR2
cg00772991	2	220716794	-0.00122884	0.000223616	3.9e-08	0.000481499	---+---?+--------++-+-+---+	10.065		5'UTR;1stExon	chr12:118406590-118407364	N_Shore
cg19089201	7	45002287	-0.000397938	7.25e-05	3.99e-08	0.000482264	---------+--+-----+--------	52.1257	MYO1G	3'UTR	chr7:45002111-45002845	Island
cg22414525	8	27946619	-0.000737569	0.000134347	4.02e-08	0.000482264	----+--------+-+---------+-	33.8594			chr8:27950470-27950868	N_Shelf
cg14659082	19	2741249	-0.000825619	0.000150549	4.16e-08	0.000491856	-?-+---+---+---+-+----+----	26.7189	SLC39A3	TSS1500;TSS1500	chr19:2739851-2740393	S_Shore
cg10399789	1	92945668	0.000683085	0.00012489	4.51e-08	0.000526718	+---+++++-++++++++-+++++++-	55.7061	GFI1	Body;Body;Body	chr1:92945907-92952609	N_Shore
cg02791145	11	50220426	-0.000703242	0.000129283	5.34e-08	0.000615038	----+---+------------------	9.56948
cg11383474	8	43136445	-0.00109593	0.000201847	5.65e-08	0.000641887	+-++---------++--+----+--+-	14.5008			chr8:43132045-43132478	S_Shelf
cg22827833	11	13295841	-0.000374305	6.9e-05	5.91e-08	0.000662256	++?------+------------+----	19.4597			chr11:13298796-13300735	N_Shelf
cg23916896	5	368804	0.000796583	0.0001473	6.38e-08	0.000705557	+--++++++++++-+++++++-+++++	0	AHRR	Body	chr5:370185-370422	N_Shore
cg05086444	7	158854447	0.000937195	0.000174522	7.87e-08	0.000859748	++++-++++++-+++++++++++++++	30.8205	VIPR2	Body	chr7:158854446-158854967	Island
cg01193368	7	56855195	-0.00115807	0.000215968	8.22e-08	0.000884242	+-------+---++-------------	15.1624			chr7:56855145-56855500	Island
cg01359532	15	75045126	-0.000519951	9.7e-05	8.3e-08	0.000884242	--+----+----------+------+-	8.72449	CYP1A2	Body
cg12899381	18	5891602	-0.000877263	0.000163831	8.57e-08	0.000901531	+--++------+-----+----+----	0	TMEM200C	1stExon	chr18:5890292-5891682	Island
cg17082225	7	56673049	-0.000843571	0.000157841	9.07e-08	0.000942432	--+-+-+-+---------+---+----	14.6811
cg17852385	15	75019188	-0.000829343	0.000155317	9.31e-08	0.00094909	-------+---+------+--+-----	33.0399	CYP1A1	TSS1500	chr15:75018186-75019336	Island
cg13077138	15	24921183	-0.000739831	0.000138622	9.45e-08	0.00094909	+---+-+-----------+---+---+	30.6348	C15orf2	1stExon	chr15:24920613-24921252	Island
cg02890863	16	3081463	-0.000516676	9.68e-05	9.47e-08	0.00094909	--?-+-------+----++--------	11.272	CCDC64B	Body	chr16:3079536-3079954	S_Shore
cg15357934	12	58138320	-0.00075884	0.000142529	1.01e-07	0.00100502	--?+---+--------+--------+-	0.716881	TSPAN31	TSS1500
cg22132484	2	91668766	-0.000449476	8.45e-05	1.05e-07	0.00103094	++--+--+-----+-+-+--------+	40.7962			chr2:91669439-91671565	N_Shore
cg18316974	1	92947035	0.000510027	9.6e-05	1.08e-07	0.00104716	++++++--+-+++-+-++++++++++-	54.5121	GFI1	Body;Body;Body	chr1:92945907-92952609	Island
cg04790977	2	220717120	-0.00120416	0.000227105	1.14e-07	0.00107891	-?------++-------++-+-----+	14.2143
cg18557149	7	56515666	-0.00118111	0.000222775	1.15e-07	0.00107891	------+++------------------	0	LOC650226		chr1:42500855-42501980	S_Shore
cg07823827	1	42503768	-0.000375944	7.09e-05	1.15e-07	0.00107891	-?---------------+---------	0		Body	chr7:56515585-56515864	Island
cg25910261	7	157405965	0.00113872	0.000215129	1.2e-07	0.00111316	+++++-+-+++--++++-+++++++++	37.016	PTPRN2	Body;Body;Body	chr7:157405009-157406608	Island
cg18360809	6	142413804	-0.000347777	6.6e-05	1.38e-07	0.00125393	-?-+-----+--+-+--++-+++----	26.4772			chr6:142409473-142410112	S_Shelf
cg03829739	7	56515510	-0.00148938	0.000282856	1.4e-07	0.00125393	-------++----+---+---+-----	0	LOC650226	Body	chr7:56515585-56515864	N_Shore
cg10067510	2	48844971	-0.000849725	0.000161623	1.46e-07	0.00129634	-?-----+-----+----+++++---+	21.5425	GTF2A1L;STON1	1stExon;Body;5'UTR;5'UTR;1stExon	chr2:48844751-48844985	Island
cg08142858	1	2718742	-0.000421153	8.02e-05	1.53e-07	0.00134087	----+--+-----+---+--------+	44.4828			chr1:2716741-2717233	S_Shore
cg24206111	15	65186032	0.000602807	0.000114909	1.55e-07	0.00135162	+?++-?+-++++++++-??+++-+++?	0
cg21584800	1	2689171	-0.000735107	0.00014085	1.8e-07	0.00153687	---++---+--+---+-----------	34.0754
cg07286216	7	56515846	-0.0017455	0.000334484	1.8e-07	0.00153687	-?-----++------------+-----	0	LOC650226	Body	chr7:56515585-56515864	Island
cg16449012	4	17781880	-0.000588855	0.000112966	1.86e-07	0.00157028	-------+-+--------++------+	14.5247	FAM184B	Body	chr4:17782642-17783624	N_Shore
cg18703066	2	105363536	0.000217641	4.18e-05	1.88e-07	0.00157172	+++-+++-++++++-+++-++-+++++	6.38168
cg24371425	1	11561497	-0.000862578	0.000165719	1.94e-07	0.001604	---+-+------------+--++----	17.7742	PTCHD2	Body	chr1:11561366-11562156	Island
cg12597066	17	16473468	-0.000702539	0.000135192	2.03e-07	0.00166279	-?--+----+-++--------------	16.6133	ZNF287	TSS1500	chr17:16472074-16472800	S_Shore
cg20424709	10	37940673	-0.000576696	0.000111089	2.09e-07	0.00169436	-+?+-?--++-------??--+---+?	19.0247			chr10:37940422-37940674	Island
cg00890010	3	182817389	0.000385056	7.43e-05	2.22e-07	0.00178103	+++-++?-+++-+-+++-+++++++++	10.4446	MCCC1	TSS200	chr3:182816771-182817455	Island
cg23715104	7	135413099	-0.000722648	0.000139767	2.34e-07	0.00186003	--------+----+---++---+-+-+	38.1516	SLC13A4	TSS200
cg03489492	19	7699751	-0.000681777	0.000131925	2.37e-07	0.00186721	-?--++----------++---------	8.94048	PCP2	TSS1500	chr19:7701661-7702336	N_Shore
cg26577017	8	80523191	-0.000772654	0.000149634	2.42e-07	0.00187985	-++-----+---+----++---+----	0	STMN2	TSS200	chr8:80523975-80525765	N_Shore
cg09374293	21	48081242	0.00128538	0.000248948	2.43e-07	0.00187985	---++--++-++++++--+++++++++	0	PRMT2	Body;Body	chr21:48081241-48081849	Island
cg17586988	18	5892245	-0.00104034	0.00020168	2.49e-07	0.00191198	-+?+-------+-------------+-	0	TMEM200C	TSS200	chr18:5890292-5891682	S_Shore
cg01841312	10	38069945	-0.000751354	0.000145718	2.52e-07	0.00191691	-+-----------+++++--------+	34.5646			chr10:38069586-38069946	Island
cg23181900	3	130368298	-0.000676655	0.000131467	2.65e-07	0.00199198	---------+------++-+-------	14.5	COL6A6	Body
cg06547849	11	117666597	0.000752047	0.000146151	2.67e-07	0.00199198	+?++-++-+++++-+-+-+++++++-+	31.4914	DSCAML1	Body	chr11:117666634-117668141	N_Shore
cg10678190	16	34442373	-0.000983367	0.000191315	2.75e-07	0.00203507	-------+-+--+-+--+---------	33.569			chr16:34441786-34442374	Island
cg01829829	8	110984575	-0.000552052	0.00010756	2.86e-07	0.00209979	--+++---+-----++++---------	15.4328	KCNV1	Body	chr8:110986113-110986983	N_Shore
cg21169357	13	62516636	-0.000764426	0.000148992	2.89e-07	0.00210261	+?+-+--+----+----+---------	52.565
cg10588893	12	34464089	-0.000651276	0.000127067	2.97e-07	0.00214326	+?--+-++---------+---------	0
cg25843439	19	15852574	-0.00074216	0.00014503	3.1e-07	0.00221935	-+--+-------++----+--------	0	OR10H3	1stExon
cg23198025	13	26825110	-0.000631342	0.000123449	3.15e-07	0.00223707	-------------+---++--------	0			chr13:26827936-26829103	N_Shelf
cg19480274	20	37098327	-0.000303671	5.95e-05	3.28e-07	0.00230674	-?+++--+-------+-++--------	11.1219			chr20:37101171-37101742	N_Shelf
cg22664962	17	22191979	-0.000922404	0.000180915	3.42e-07	0.00239001	-+--+--++--+-----++---+----	0			chr17:22191801-22192068	Island
cg26033710	2	75426249	-0.000606218	0.000119037	3.53e-07	0.00244533	----+--+-----+--+-+-+-+----	16.2101	TACR1	1stExon;1stExon;5'UTR;5'UTR	chr2:75426592-75428030	N_Shore
cg19870717	19	1472936	-0.000592808	0.000116623	3.71e-07	0.00250666	---+---+---+++---++------+-	0	APC2	3'UTR	chr19:1472935-1473210	Island
cg10931853	12	34548115	-0.000779003	0.000153266	3.72e-07	0.00250666	-??+-?-----------??-------?	20.6357
cg00791253	12	118405665	0.000756826	0.000148939	3.75e-07	0.00250666	+-++++-++++++++-++++++-+++-	12.0914	KSR2		chr5:178801298-178801816	N_Shore
cg08319922	5	178800355	-0.00050689	9.98e-05	3.75e-07	0.00250666	-+-++---+---+-----++------+	22.1065		Body	chr12:118406590-118407364	N_Shore
cg01952185	5	134813213	-0.000890301	0.000175241	3.77e-07	0.00250666	--?-------+--+----+-+-----+	64.2769
cg03252786	11	125106056	-0.000275514	5.43e-05	3.94e-07	0.00260201	-?--+----+--+--+----+------	45.6323	PKNOX2	5'UTR
cg15832847	6	72130647	-0.000449032	8.87e-05	4.09e-07	0.00268182	-?--+--+----++--+----------	0	C6orf155	TSS200	chr6:72129508-72130756	Island
cg07467958	4	190597742	-0.000411763	8.14e-05	4.16e-07	0.00270495	-?-+++-+-+------------+--+-	7.45879
cg18333511	14	81903609	-0.000839545	0.000165944	4.21e-07	0.00270657	+--++-?-+--------+----+----	48.2938			chr14:81902091-81903147	S_Shore
cg14972155	5	54281198	-0.0010756	0.000212649	4.23e-07	0.00270657	-+-++------+-+---++--------	10.8461	ESM1	1stExon;1stExon
cg22458088	12	34458119	-0.00101009	0.00019974	4.26e-07	0.00270657	-?--++-----------+-----+-+-	0
cg15030568	6	1619445	0.000621811	0.000122993	4.29e-07	0.00270657	+-++-++++++-++++++-+++-+++-	0			chr6:1619093-1621094	Island
cg24398379	7	56516076	-0.000961308	0.000190267	4.36e-07	0.00273289	--------+-----+------+-----	0	LOC650226	TSS200	chr7:56515585-56515864	S_Shore
cg08005165	8	55380663	0.000602429	0.000119383	4.51e-07	0.00280208	+-+-+++++++---++++-++++++++	12.356			chr8:55382639-55383189	N_Shore
cg09320731	16	32096464	-0.0005545	0.000109914	4.54e-07	0.00280208	++-+------------------+----	14.554			chr16:32095662-32097333	Island
cg10116490	1	11561711	-0.00075989	0.000150994	4.84e-07	0.00296608	---+-------+-+----+--------	0	PTCHD2	Body	chr1:11561366-11562156	Island
cg04535902	1	92947332	0.00073897	0.000147035	5.01e-07	0.00304497	+-?+++?++-+-+++++++++++++--	48.2068	GFI1	Body;Body;Body	chr1:92945907-92952609	Island
cg19808847	8	49836230	-0.000543194	0.000108102	5.04e-07	0.00304497	+---+-------++--+-----+--++	32.1011			chr8:49835987-49836231	Island
cg09214243	15	29968124	0.00144838	0.000288347	5.09e-07	0.00305139	+++-+++--++-+++-+-++++-++++	0			chr15:29967209-29967621	S_Shore
cg04763519	6	1619094	0.00075173	0.000149804	5.22e-07	0.00309256	+-+--++++++-++++++++++-++++	0			chr6:1619093-1621094	Island
cg14921271	11	43698547	-0.000492234	9.81e-05	5.23e-07	0.00309256	----+--+-+---+----+-----+++	57.544			chr11:43702016-43702597	N_Shelf
cg12229764	19	59067267	-0.000498871	9.95e-05	5.29e-07	0.00310718	---+-+---+-------+++--+----	41.968	CHMP2A;UBE2M	TSS1500;3'UTR;TSS1500	chr19:59066151-59066662	S_Shore
cg26613361	16	31830668	-0.00112189	0.000223866	5.4e-07	0.00315282	-+-+-----+-+--+----------+-	17.3165			chr16:31830660-31831188	Island
cg11423680	5	72712836	-0.000576386	0.00011505	5.45e-07	0.00315642	++--+-++-------++----------	40.2921			chr5:72715407-72715997	N_Shelf
cg24997140	11	86572390	-0.000361841	7.24e-05	5.74e-07	0.00330278	-?--+------------+---+-+---	0
cg06121352	6	146348486	-0.000747731	0.000149726	5.91e-07	0.00336444	--+-+----+-+--------------+	40.6724	GRM1	TSS1500;TSS1500	chr6:146350522-146350780	N_Shelf
cg17612680	2	207503316	-0.000540634	0.000108263	5.92e-07	0.00336444	-?--+--+++-----+-++--------	20.603			chr2:207506774-207507422	N_Shelf
cg12575771	5	135231577	-0.000554085	0.000111007	5.99e-07	0.00338175	------?+---++--++-+------+-	12.1244	IL9	TSS200
cg02409125	7	126889555	-0.000626956	0.000125654	6.05e-07	0.00339273	--?++------------+-------+-	0	GRM8	5'UTR	chr7:126891300-126894205	N_Shore
cg08234653	10	44223817	-0.000906614	0.00018185	6.18e-07	0.00344157	-----------------+-+------+	0			chr10:44223816-44224026	Island
cg05306472	16	73517129	-0.000422116	8.47e-05	6.25e-07	0.00345734	-+--++-+---+------+--------	0
cg19131647	17	27397005	-0.000993804	0.000199727	6.5e-07	0.00357147	--?----+---+++---++------+-	43.765
cg05545777	5	101119128	-0.00125955	0.000253329	6.63e-07	0.003619	+++-+--+---+-----++--------	29.9471
cg13863764	1	11561908	-0.000722726	0.000145443	6.73e-07	0.0036497	+-----------++----+---+----	8.4117	PTCHD2	Body	chr1:11561366-11562156	Island
cg02902637	1	37773903	-0.000506993	0.000102104	6.85e-07	0.00369583	++-----+---------++--------	0
cg19781472	12	56883202	-0.000721673	0.000145407	6.94e-07	0.00371717	-?-+---------+-+-+++-------	36.1178	GLS2	TSS1500	chr12:56881401-56882702	S_Shore
cg09511421	4	116034871	-0.000721277	0.000145396	7.02e-07	0.00373853	++-++------++----+----+----	29.8316	NDST4	1stExon;5'UTR
cg08574227	4	52944959	-0.000636961	0.000128515	7.18e-07	0.00380147	+--++-------+----+---------	17.6293	SPATA18	Body	chr4:52942978-52943248	S_Shore
cg18552334	19	51472832	0.00033526	6.77e-05	7.35e-07	0.00384855	+-+--++-+-++++++-++++-+-+++	15.2447	KLK6	TSS1500;1stExon;5'UTR;TSS1500
cg04227077	16	32252787	-0.000299844	6.06e-05	7.36e-07	0.00384855	+---+----+-+------+------+?	8.90835			chr16:32252569-32252823	Island
cg14043509	12	4141051	-0.000620139	0.000125282	7.42e-07	0.00385642	++-----+-----+--++---------	0			chr12:4140520-4141052	Island
cg02692893	3	123708030	-0.000654384	0.000132406	7.72e-07	0.00396886	++--+--------------------++	19.6344	ROPN1	5'UTR	chr3:123710680-123711108	N_Shelf
cg09919392	16	34809677	-0.000780392	0.000157922	7.75e-07	0.00396886	------?----+---+-+---+-----	0			chr16:34808455-34809874	Island
cg14977608	1	55506512	0.000791993	0.000160296	7.78e-07	0.00396886	++?++++-?++++++-+-+++-+++++	8.86898	PCSK9	Body	chr1:55505060-55506015	S_Shore
cg01673669	15	60298900	0.000521899	0.000105665	7.84e-07	0.00397791	++++-++++++++-+++-+++++++++	22.2057			chr15:60296135-60298520	S_Shore
cg18253757	15	83331586	-0.000609888	0.000123542	7.95e-07	0.00400567	-----------+--+--+-+-++----	18.1788	AP3B2	Body
cg10751811	1	47533976	-0.000866233	0.000175511	7.99e-07	0.00400666	-?-++--+----++--------+--+-	52.1109	CYP4Z1	Body
cg27428856	6	111927480	0.000378501	7.67e-05	8.1e-07	0.0040351	++?++?+++-+-++++-??++-+-+-?	15.3536	TRAF3IP2	TSS200;TSS200;TSS200
cg09317502	7	92857260	-0.000921699	0.00018691	8.17e-07	0.00404702	--?-+--+---------+---+-----	26.5014	HEPACAM2	TSS1500
cg05252487	10	124670562	-0.000742465	0.000150801	8.5e-07	0.00418729	--+-+------+-----+---------	25.2424	FAM24A	5'UTR
cg01015354	17	21823975	-0.00052987	0.000107647	8.55e-07	0.00418866	-+-++-++-+--------+---+----	0	FAM27L	TSS1500
cg00313750	13	25746473	-0.000783948	0.000159566	8.97e-07	0.00436702	----+----------+++-------+-	0	FAM123A	TSS1500;TSS1500	chr13:25743998-25746127	S_Shore
cg04394529	11	2067849	-0.000864654	0.000176125	9.14e-07	0.00442396	--+-+---------++-+---------	40.2367
cg09068004	5	126367284	-0.000470251	9.58e-05	9.2e-07	0.00442923	--?-+--+-+--------+-+------	0		TSS1500	chr5:126365623-126367250	S_Shore
cg25050175	16	34809318	-0.00070888	0.000144521	9.34e-07	0.00447113	+-?----+-+--+--+-+---------	45.6896			chr16:34808455-34809874	Island
cg18574254	7	126889015	-0.000564827	0.000115201	9.44e-07	0.00449345	---+--?+-----+---+---------	33.9959	GRM8	5'UTR	chr7:126891300-126894205	N_Shelf
cg04391463	1	240656667	0.000793857	0.000161954	9.5e-07	0.00449624	+-++-++++++-+++++-++++++++-	0	GREM2	Body	chr1:240656253-240656720	Island
cg21341928	13	25670327	0.000992728	0.000202605	9.59e-07	0.00451536	+-+++++-+++++-+++-+++++++++	19.5242	PABPC3	1stExon;5'UTR	chr13:25670041-25670531	Island
cg04105722	22	16193637	-0.000400441	8.19e-05	9.98e-07	0.00466969	----++-------+---++--++----	31.8092			chr22:16192654-16193098	S_Shore
cg01447536	16	34264585	-0.000605594	0.00012398	1.04e-06	0.00482505	--+++--++------+-+-------+-	3.47287
cg21449897	1	14761770	-0.000649054	0.000132941	1.05e-06	0.00484846	-++------+--------++-------	25.1239
cg08928145	19	19625364	-0.000504484	0.000103352	1.05e-06	0.00484846	---+--------++---++--------	13.6843	TSSK6	3'UTR;1stExon	chr19:19624954-19627258	Island
cg11755560	7	56551492	-0.000645592	0.000132281	1.06e-06	0.00484846	-+?-----+---+++--------+---	0			chr7:56551488-56551713	Island
cg14583127	10	37940493	-0.00102539	0.000210225	1.07e-06	0.00489277	-+-++---+--------++--+-----	25.4461			chr10:37940422-37940674	Island
cg24829292	11	132951838	0.00085175	0.000174928	1.12e-06	0.00507898	+--++++-++++++--+++++++++++	0	OPCML	Body	chr11:132951692-132952260	Island
cg26664752	11	123940635	-0.000475291	9.77e-05	1.15e-06	0.00516331	-?-+-----+-------+---------	0
cg18516067	4	98239185	-0.000933365	0.000192092	1.18e-06	0.00529169	--+----+----+---+-+--+---++	0
cg07687172	16	86840653	0.000957999	0.000197775	1.27e-06	0.00567954	+++++++++++++++-++++++-++++	0
cg14282850	10	123924917	0.000601496	0.00012421	1.28e-06	0.00568744	-++-+++++++-+-++++-+-++++++	25.3698	TACC2	Body;Body;Body;Body	chr10:123922850-123923542	S_Shore
cg24095188	18	33649944	-0.000591119	0.00012215	1.3e-06	0.00575214	+------+-------+-+---+----+	31.3725			chr18:33647065-33647665	S_Shelf
cg25140612	6	63553575	-0.000336207	6.95e-05	1.31e-06	0.00576821	-?----------++-----------+-	0
cg03795071	8	47318907	-0.000588074	0.000121762	1.37e-06	0.00597449	-??----+---------+---------	0
cg23667955	11	66191641	-0.00045656	9.46e-05	1.4e-06	0.00604063	--?++---+--------+-----+---	0	NPAS4	TSS200	chr7:56515585-56515864	S_Shore
cg13763098	7	56516117	-0.00107734	0.000223262	1.4e-06	0.00604063	+-?-+?--+--+-----??-------?	18.1849	LOC650226	Body	chr11:66188130-66189397	S_Shelf
cg06251978	1	159507078	-0.000746615	0.000154842	1.42e-06	0.00612249	-?--+----+---+----+-------+	40.2035	OR10J5	TSS1500
cg19929638	7	155584080	-0.000572758	0.000119123	1.52e-06	0.00652264	-++-+---+-------++--++----+	5.19517			chr7:155579868-155580392	S_Shelf
cg09603893	19	2950866	9.65e-05	2.01e-05	1.54e-06	0.00654298	++?+-++++++-+---++-+--+++-+	28.5291		1stExon	chr7:27182613-27185562	Island
cg23936031	7	27183133	-0.00100009	0.000208113	1.54e-06	0.00654298	------?-----+----+---+----+	29.8684	HOXA5		chr19:2950359-2950962	Island
cg25862117	6	131504781	0.000277528	5.78e-05	1.6e-06	0.00676788	-+-++++++++-+++++-++-++-+-+	0	AKAP7	Body
cg21216562	9	140045508	-0.000648468	0.000135217	1.62e-06	0.00680117	+??-?-------+----++--------	42.6717	GRIN1	Body;Body;Body	chr9:140042285-140043008	S_Shelf
cg27655507	8	20159789	-0.000689536	0.000144204	1.74e-06	0.00722357	--+++--+++---+--+-+--------	0			chr8:20160811-20161685	N_Shore
cg01287000	8	145938564	-0.000567632	0.000118757	1.76e-06	0.00722357	--?-+--+?--+-------+-------	9.80317		Body
cg11933267	1	20466132	-0.000345003	7.22e-05	1.76e-06	0.00722357	----++---+-----++-+---++--+	41.6275	PLA2G2F		chr8:145938492-145939708	Island
cg21848981	4	190597409	-0.000594607	0.000124632	1.83e-06	0.00749943	-++++------------+----+--+-	21.1579
cg05496383	3	182817381	0.000309424	6.49e-05	1.84e-06	0.00749943	+++-++?++++-+++++-+++++-+++	0	MCCC1	TSS200	chr3:182816771-182817455	Island
cg15287443	3	147121229	-0.00125935	0.000264071	1.85e-06	0.0075118	?+---?-+--?-+----??--+----?	27.7597	ZIC4	Body;5'UTR;Body
cg24843217	4	190574529	-0.000409563	8.6e-05	1.92e-06	0.00771986	+---+----+-------++---+----	19.3353
cg09980384	17	76380922	0.000376209	7.91e-05	1.97e-06	0.00787057	+++++-++-++++-+++--++++-++-	31.1759	PGS1	Body
cg01970040	17	27396961	-0.00101065	0.000212543	1.98e-06	0.00787057	--?--?-----+++---??------+?	46.824
cg05655885	7	56515601	-0.00106065	0.000223067	1.99e-06	0.00787057	--?-+?+++--------??-------?	3.69263	LOC650226	Body	chr7:56515585-56515864	Island
cg16219322	5	399012	0.000248422	5.23e-05	2e-06	0.00787755	--+-+++++++++-++-++++-+++++	40.4528	AHRR	Body
cg03804272	5	59189375	-0.000475051	0.000100142	2.1e-06	0.00823678	----------------++------+-+	0	PDE4D	Body;1stExon	chr5:59189046-59189894	Island
cg15730180	7	56551112	-0.000647538	0.000136705	2.17e-06	0.00847258	----+-+++--+-+---+-----+---	0			chr7:56551488-56551713	N_Shore
cg11747081	13	76444823	-0.000570236	0.0001204	2.18e-06	0.00847258	++-------+-++----++--------	2.12245
cg09792000	12	47225979	-0.000872745	0.000184446	2.23e-06	0.00860136	--?-+--+--------+-+--------	0			chr12:47224912-47225664	S_Shore
cg15175162	4	15657657	-0.000871683	0.00018428	2.24e-06	0.00860136	----+-------+----+-+----+--	0	FBXL5	TSS1500;TSS1500	chr4:15656364-15657739	Island
cg16005224	12	101603174	-0.000508689	0.000107541	2.24e-06	0.00860136	-+++----+----+--+-++--+----	26.7273	SLC5A8	Body	chr12:101603387-101603933	N_Shore
cg10182869	7	19813525	-0.000643175	0.000135994	2.25e-06	0.00860136	-------+----+---+----+-----	0	TMEM196	TSS1500	chr7:19812569-19813005	S_Shore
cg05706437	1	214926917	-0.000403405	8.54e-05	2.3e-06	0.00873916	-?-++--------+--+++--+-----	0
cg07390463	12	34487126	-0.000666448	0.000141143	2.34e-06	0.00881284	++?-+----------+------+----	22.8437			chr12:34488610-34489037	N_Shore
cg04265332	20	31593239	-0.000535888	0.000113602	2.39e-06	0.00897235	-?+----------+-----+-+-----	54.1601	SPAG4L	TSS1500
cg00885843	2	131058072	-0.000559569	0.000118667	2.41e-06	0.00901268	-?-+---------+-+-+---+-----	11.3986
cg22698028	5	400494	0.000547901	0.000116343	2.48e-06	0.00924438	---+-++++-+++++++--+++++++-	57.331	AHRR	Body
cg13153466	11	123008499	0.00081452	0.000173016	2.5e-06	0.00927631	+-+++---+++-+++++-++++++++-	11.9695	ASAM	Body
cg17876758	7	56563742	-0.000769089	0.00016346	2.54e-06	0.0093443	----+--+----++-+-----+-----	29.8299	DKFZp434L192	TSS200
cg06324909	16	33574151	-0.000499299	0.000106132	2.54e-06	0.0093443	---++--------------+-------	11.4644			chr16:33573088-33573972	S_Shore
cg04558115	17	45871717	-0.000643082	0.000136817	2.6e-06	0.00949932	--+-+--+----------+--+---+-	16.0547			chr17:45867103-45867744	S_Shelf
cg05594286	16	86840467	0.000984868	0.000209608	2.62e-06	0.00953638	+?+++++++++++++-++++++-++++	6.80255
cg22500876	7	45187902	-0.000748977	0.000159511	2.66e-06	0.00964387	--?-+?------+----??-+-----?	20.4768
cg22970003	7	157406032	0.000966821	0.000206005	2.69e-06	0.00971006	+++++++-+++--++-+-+++++++++	40.8079	PTPRN2	Body;Body;Body	chr7:157405009-157406608	Island
cg14154859	1	220702826	0.000672436	0.000143402	2.74e-06	0.00981944	++++--+-+++++++++-++-+++++-	6.15651	MARK1	Body	chr1:220701507-220702348	S_Shore
cg20066612	1	160050948	-0.000598009	0.000127628	2.79e-06	0.00995235	----+--------+--------+----	0	KCNJ9	TSS1500	chr1:160053721-160054738	N_Shelf
cg13702226	9	1056640	-0.000651292	0.000139155	2.86e-06	0.0101675	-------+-----+----++--+--+-	37.7461	DMRT2	Body;3'UTR;3'UTR
cg27331471	19	45809725	-0.00072622	0.000155242	2.9e-06	0.0102417	+-+-+--++---+----++--------	12.31	CKM	3'UTR	chr19:45805654-45805977	S_Shelf
cg14617562	7	63386748	-0.000521302	0.000111586	2.99e-06	0.0105145	--?--?-+------+-+??--+----?	8.55673			chr7:63386608-63386885	Island
cg10932486	5	61028265	-0.00118842	0.000254861	3.12e-06	0.0109247	--?--?-+---+-+--+??-------?	0
cg25343246	12	34756291	-0.000722199	0.000154915	3.13e-06	0.0109388	---++--+---------++---+--+-	23.2428
cg16276982	15	29968032	0.00079471	0.000170729	3.24e-06	0.0112772	++++++++-++++++-+--+++++++-	0			chr15:29967209-29967621	S_Shore
cg19486271	11	47235900	0.000973799	0.000209412	3.32e-06	0.0114013	--+++-+--++++++++-+++++-+++	21.326	DDB2
cg01072498	1	214926946	-0.000628039	0.000135061	3.32e-06	0.0114013	-?-++---++--+---+++---+----	49.1165		TSS1500	chr11:47236404-47236933	N_Shore
cg19603744	19	58554401	-0.000458022	9.86e-05	3.39e-06	0.0115845	++?++--+-----+--+-+-+--+---	44.3384	ZSCAN1	Body	chr19:58554354-58554587	Island
cg11641006	2	235213874	-0.000729949	0.000157172	3.41e-06	0.0115897	-++---------++---++-------+	44.6699
cg04579415	6	44252530	-0.000433438	9.33e-05	3.41e-06	0.0115897	-?--+--+-------+-+----+----	11.3863	TCTE1	Body	chr6:44253897-44254150	N_Shore
cg07900024	20	29896456	-0.000689749	0.000148844	3.59e-06	0.0121233	----+--+------+---+--+++-+-	12.0707	DEFB116	TSS200
cg16875104	7	30635889	0.000945403	0.000204135	3.63e-06	0.0122385	+-?+--?++-+-+++-+--+-++++++	36.1587	GARS	Body	chr7:30634124-30635058	S_Shore
cg24063962	8	144790395	-0.000776961	0.000167958	3.73e-06	0.0125085	--++-+----------++-+-----+-	0	LOC100130274	TSS200	chr8:144788491-144791059	Island
cg10282330	4	41722038	-0.000508074	0.000109879	3.77e-06	0.0125785	+?--+----+-----+---------+-	41.6156
cg07776015	9	107266629	-0.000322873	6.98e-05	3.78e-06	0.0125785	++-----+-+---+-------+-----	37.3242	OR13F1	1stExon
cg23351584	11	86512100	-0.000418746	9.07e-05	3.85e-06	0.0127639	---++--+--------++---------	22.2955	PRSS23	5'UTR	chr11:86511184-86511889	S_Shore
cg10479672	2	113810641	-0.000556622	0.000120566	3.9e-06	0.0128736	-++-+----+---+---+---------	31.7583	IL1F8	TSS1500;TSS1500	chr2:113808517-113808756	S_Shore
cg10788371	11	76381040	0.000445292	9.66e-05	4.02e-06	0.0131673	--+-+++++++-+--+-+++++-++--	37.7221	LRRC32	5'UTR;1stExon;5'UTR	chr11:76381449-76382295	N_Shore
cg03540175	3	49236946	-0.00083907	0.000182145	4.09e-06	0.013361	-+-++--------+-++-+--------	13.5074	CCDC36	1stExon;5'UTR;5'UTR	chr3:49236567-49237328	Island
cg11992783	19	50734287	0.000948147	0.000205984	4.16e-06	0.0135417	+++-+++-+-++++-+-++++++++++	22.8236	MYH14	Body;Body;Body	chr19:50733984-50734288	Island
cg19903927	15	23811369	0.000791125	0.000171919	4.19e-06	0.0135735	++?-+?+++-+++-+++??++-++++?	0	MKRN3	1stExon
cg22448874	4	50006	-0.00049851	0.000108411	4.26e-06	0.0136929	-----+-+-----+--++++-----+-	11.0509			chr4:53198-53672	N_Shelf
cg21126707	12	81111012	-0.000707172	0.00015401	4.4e-06	0.0140801	---+---++--+-----+++--+--+-	28.0999	MYF5	1stExon	chr12:81110725-81111126	Island
cg01583753	2	39470725	0.00109137	0.00023774	4.42e-06	0.0141021	---+-++-+++++++-+-++++++++-	41.5137			chr2:39470742-39471208	N_Shore
cg08036514	16	67313600	-0.000522134	0.000113796	4.47e-06	0.014204	--+++--+----+-----++--++-+-	4.85983	PLEKHG4	1stExon;5'UTR;1stExon;5'UTR;5'UTR;5'UTR;5'UTR	chr16:67312896-67313731	Island
cg25199254	1	77230837	-0.00066986	0.000146135	4.57e-06	0.0144597	++-+----+--+-+---+----+----	36.4494
cg05371552	7	158854564	0.00112298	0.00024522	4.66e-06	0.0147095	+--++++++++-++++++++++--+++	6.62674	VIPR2	Body	chr7:158854446-158854967	Island
cg07494914	16	46461571	-0.000467872	0.00010219	4.68e-06	0.0147261	++--+-?+-----------+-+-----	43.0224			chr16:46461370-46462886	Island
cg25185454	5	135262082	-0.000600413	0.000131245	4.77e-06	0.0149339	-??-+---+----+-------------	24.7465			chr5:135265848-135266517	N_Shelf
cg25574603	12	13256766	0.000343932	7.53e-05	4.95e-06	0.0154585	++++--+++++++++++++++-+-+++	43.8573	GSG1	TSS200;TSS200	chr12:13254049-13254631	S_Shelf
cg20643029	21	37915044	0.000508071	0.000111306	5e-06	0.0155601	+-+-++++--++++--+++++++++-+	16.5013	CLDN14	TSS200;5'UTR
cg24850860	13	37679692	0.000241157	5.29e-05	5.05e-06	0.0155895	++--++++++++--+--+-++-+--++	43.5968	CSNK1A1L		chr8:43132045-43132478	S_Shelf
cg10704673	8	43136327	-0.00053353	0.000116933	5.05e-06	0.0155895	+---+--------+-----------+-	6.12299		1stExon;5'UTR
cg25415695	5	134828036	-0.000585641	0.000128571	5.24e-06	0.0160967	-------------+------------+	51.9909			chr5:134825398-134826496	S_Shore
cg20347139	7	56605835	-0.000746258	0.000163852	5.25e-06	0.0160967	+------++-----+--+---+---+-	25.522
cg09834706	2	39470743	0.00103979	0.000228399	5.3e-06	0.0161874	--++-++-+++++++-+-++++++++-	38.2019			chr2:39470742-39471208	Island
cg06077305	16	2903246	-0.000381579	8.39e-05	5.4e-06	0.0164316	--+++-------+----+-+-------	21.3742	PRSS22	Body	chr16:2902829-2903362	Island
cg19710323	12	34499253	-0.000452533	9.96e-05	5.48e-06	0.0166086	+-+----------+----+-----++-	0			chr12:34500550-34500814	N_Shore
cg02444433	5	23507469	0.000832135	0.0001832	5.57e-06	0.0168166	++--+++-+++-++++++-++-+++-+	3.71804	PRDM9	TSS1500
cg00045910	10	23466070	-0.000929668	0.000205281	5.93e-06	0.0177981	--+-+--+----+------+-----+-	28.704			chr10:23462224-23463889	S_Shelf
cg11909574	11	58598338	-0.000994973	0.000219799	5.99e-06	0.0178964	+?--+--------+--+--+-+-----	0
cg19484305	11	123940566	-0.00068572	0.000151545	6.04e-06	0.0178964	-?-----+----+--------++----	18.2893
cg11600470	12	34443659	-0.000482504	0.000106635	6.04e-06	0.0178964	+?-+------------------++--+	14.2569
cg01449144	8	49782592	-0.000511041	0.000112961	6.07e-06	0.0178964	+++-------------++---------	0			chr8:49782687-49783270	N_Shore
cg04459939	15	90291141	-0.000789584	0.000174536	6.07e-06	0.0178964	-------+?---++----++------+	44.7047			chr15:90293221-90294733	N_Shelf
cg14580628	5	43602116	0.000665535	0.000147229	6.17e-06	0.0181331	+--++++-++?++++++-+++--++-+	21.4309	NNT	TSS1500;TSS1500	chr5:43602977-43603650	N_Shore
cg05208878	22	22901596	0.000499832	0.000110661	6.28e-06	0.0183835	--+++++++++-+-+++-+++++++++	11.0591	PRAME	TSS200;5'UTR;1stExon;1stExon;TSS200;TSS200;5'UTR;5'UTR;1stExon	chr22:22901386-22901698	Island
cg20737505	20	17206245	-0.000836113	0.000185176	6.32e-06	0.0184544	+-?--?-++----+--+??--+----?	0	PCSK2	TSS1500	chr20:17206528-17206952	N_Shore
cg09660970	8	74005022	-0.000539681	0.000119563	6.37e-06	0.0185177	-+-+--+-+---------+++-+----	0	C8orf84	Body	chr8:74005021-74005856	Island
cg01993552	19	46584209	-0.000305154	6.76e-05	6.45e-06	0.0186833	--+++-------+---++----+--+-	13.6083			chr19:46582045-46582444	S_Shore
cg13891539	12	30322730	-0.000685163	0.000151961	6.52e-06	0.0188293	---++---+--+--+-+++-+------	32.5132			chr12:30322763-30323555	N_Shore
cg15476894	6	1619687	0.00047167	0.000104647	6.57e-06	0.0189025	+++-+++++++--+++++-+++-+++-	0			chr6:1619093-1621094	Island
cg07429284	5	132107420	-0.000354238	7.86e-05	6.59e-06	0.0189025	---+---+---++------+---+-+-	49.7833		Body;5'UTR;Body;Body
cg23058548	2	27798745	-0.000422093	9.37e-05	6.71e-06	0.0191739	+---+--------+---+----+-++-	33.2097	C2orf16	TSS1500
cg09343092	7	27185282	-0.000366114	8.14e-05	6.95e-06	0.0198048	-----++++-+------+---+----+	30.9654	HOXA6	Body	chr7:27182613-27185562	Island
cg13302994	2	210714233	-0.000894065	0.000199064	7.08e-06	0.0200952	----+----+--+--+-+---++----	33.1581	UNC80	Body;Body
cg15854703	19	10220096	0.000155209	3.46e-05	7.29e-06	0.0205058	+?-+++++-++++++++--++-++-++	6.91776	PPAN-P2RY11;PPAN;SNORD105B	Body;Body;TSS1500	chr19:10220612-10221147	N_Shore
cg02273827	5	35938675	-0.00054095	0.000120674	7.37e-06	0.0206536	-++-+---++--+--+--+---+----	45.6058	CAPSL	1stExon;5'UTR;5'UTR
cg00561194	10	38069720	-0.000994665	0.000222022	7.46e-06	0.0208145	-+?-----+--+---+++--++-----	18.2573			chr10:38069586-38069946	Island
cg16945633	12	133170342	-0.000679713	0.000151734	7.48e-06	0.0208145	+-?--------+++---++--+-----	18.4519			chr12:133168946-133169191	S_Shore
cg03103611	1	38479228	-0.000514254	0.000114815	7.5e-06	0.0208145	---+--+---------++--++-----	0	UTP11L	Body	chr1:38478082-38478727	S_Shore
cg14471244	14	80677608	-0.000481229	0.000107521	7.62e-06	0.0209776	++-+-----------++++++-+----	7.74049	DIO2	1stExon;1stExon;Body
cg20275928	17	79283959	0.000521602	0.000116558	7.64e-06	0.0209776	+++-+++++-+++-++--+++-+++++	0	C17orf55	TSS1500	chr17:79283863-79284131	Island
cg22137815	8	97585510	-0.00043729	9.77e-05	7.66e-06	0.0209776	-+-+---+-+-------++---+--++	44.5039	SDC2	Body
cg13293535	8	11597251	-0.00123839	0.000276854	7.71e-06	0.0210545	-++++----+--------+-+-++--+	41.2901	GATA4	Body
cg02192974	19	50734272	0.000746811	0.000167013	7.76e-06	0.0211359	+++--+--+-++++-+-+++++-++++	20.4884	MYH14	Body;Body;Body	chr19:50733984-50734288	Island
cg05076221	7	27182637	-0.000999841	0.000223741	7.87e-06	0.0212384	------?-----+----+---+----+	32.5183	HOXA5	Body	chr7:27182613-27185562	Island
cg25352836	19	19625264	-0.000666385	0.000149125	7.87e-06	0.0212384	---++---+-+---+--++--------	19.5261	TSSK6	3'UTR;1stExon	chr19:19624954-19627258	Island
cg19482540	20	47809148	-0.000494366	0.000110635	7.88e-06	0.0212384	----+--+--------------+----	0			chr20:47804353-47805160	S_Shelf
cg03873392	16	10801987	-0.000626717	0.000140307	7.94e-06	0.0212776	-?-++----+--+++--+----+----	51.2661
cg22081008	11	47236131	0.000376868	8.44e-05	8.01e-06	0.0213948	+?+++----++++-++--+++++++++	34.2822	DDB2	TSS1500	chr11:47236404-47236933	N_Shore
cg25307665	7	27183694	-0.00099017	0.000222083	8.25e-06	0.0219677	-----+-+--+-+----+---+----+	18.4813	HOXA5	TSS1500	chr7:27182613-27185562	Island
cg00538147	10	125751609	0.00117752	0.000264179	8.3e-06	0.0220286	+?+-+++-+++---++--+++++++++	5.96582			chr10:125751132-125751984	Island
cg14398929	7	64878160	-0.000542372	0.000121703	8.33e-06	0.0220286	-++--+-++------+-+---++---+	44.035
cg17047106	8	131961479	-0.000420683	9.44e-05	8.35e-06	0.0220286	----+-------++---+-+--+--+-	19.4948	ADCY8	Body
cg14323876	13	75814627	-0.000402384	9.04e-05	8.46e-06	0.0222405	-?--+--+--+------+++-+-----	33.0045	LOC647288	TSS200
cg08104023	16	34777881	-0.000619553	0.000139155	8.5e-06	0.0222747	---++----+--+----+----+--+-	0			chr16:34777874-34778144	Island
cg00521464	17	72872308	-0.000420036	9.44e-05	8.6e-06	0.0224477	++--+--------+-----+------+	25.4903			chr17:72868922-72869703	S_Shelf
cg04793268	11	7728370	-0.000657192	0.000147721	8.63e-06	0.0224477	+-+-+------------++-------+	38.0893	OVCH2	TSS1500
cg18994015	2	32386706	-0.00048709	0.000109492	8.64e-06	0.0224477	---++--+-------+-+------+--	0			chr2:32390677-32390948	N_Shelf
cg26697583	15	89992598	-0.000727079	0.000163505	8.72e-06	0.0225687	----++---+-+++---++--------	0
cg24569257	5	155105708	-0.000811879	0.000182636	8.78e-06	0.0225772	-+-++------------+---+---+-	27.6578			chr5:155107504-155108934	N_Shore
cg25829531	20	2648594	-0.000851408	0.000191553	8.8e-06	0.0225772	----+-----?----+-+---+-----	24.1177			chr20:2644561-2644901	S_Shelf
cg13710308	7	158854763	0.000390115	8.78e-05	8.81e-06	0.0225772	--?+-?+-+++-++++-??+++++++?	11.6459	VIPR2	Body	chr7:158854446-158854967	Island
cg15523463	5	150804815	-0.000658224	0.000148129	8.85e-06	0.0225772	-?-++--+----++------+------	30.046		TSS1500;Body
cg00067274	4	155313256	-0.00106694	0.000240113	8.85e-06	0.0225772	++++---+--?--+----+--+-----	43.027	DCHS2
cg14354168	6	1619134	0.00072636	0.000163549	8.94e-06	0.0226805	++++-++-+++-++++++-+++-+++-	19.027			chr6:1619093-1621094	Island
cg13917964	7	30635712	0.000484084	0.000109057	9.05e-06	0.022869	--+++++++-++++++---+-++++-+	21.9102	GARS	Body	chr7:30634124-30635058	S_Shore
cg10633040	5	71915686	-0.00040131	9.05e-05	9.16e-06	0.0230139	+--++-----------+-++--+--+-	1.24499
cg00262344	18	23713741	-0.00064391	0.000145167	9.18e-06	0.0230139	---+-----+-+-++-+++--+---+-	8.88717	PSMA8	TSS200	chr2:220196431-220196768	S_Shore
cg27216780	2	220197900	-0.000604609	0.00013631	9.18e-06	0.0230139	+?+----+-+--++-----------+-	28.0527	RESP18	TSS200;TSS200;TSS200	chr18:23713728-23713953	Island
cg15261897	10	37969553	-0.000649267	0.00014646	9.29e-06	0.0231429	----+-+-+----+------++--+--	0			chr10:37969136-37970350	Island
cg20686554	11	5442443	-0.000629884	0.000142087	9.29e-06	0.0231429	--+-+--+----++-+-+---++---+	42.8001	OR51Q1	TSS1500
cg19167793	15	25842536	-0.000420999	9.52e-05	9.71e-06	0.0240765	---+----++-+-+---++---+--+-	4.62981			chr15:25841858-25842148	S_Shore
cg07760794	17	36006043	-0.00056173	0.000126994	9.72e-06	0.0240765	-??-+--++----+-+-----++--+-	25.1193			chr17:36003250-36003528	S_Shelf
cg05063520	8	49835999	-0.000258237	5.85e-05	1.01e-05	0.0247576	--?-+?------++---??-+-----?	0		TSS1500	chr7:27182613-27185562	Island
cg14058329	7	27183946	-0.000346657	7.85e-05	1.01e-05	0.0247576	-----++---+-+----+---+-----	17.4027	HOXA5		chr8:49835987-49836231	Island
cg20492912	11	118230053	-0.000396067	8.98e-05	1.02e-05	0.0249963	-+--+--+----+----------+---	14.7018	UBE4A	TSS1500	chr11:118230164-118230368	N_Shore
cg19323958	2	20071212	-0.000352089	7.98e-05	1.03e-05	0.0251942	----+--+-+----+------------	22.0254			chr2:20068428-20068907	S_Shelf
cg06166490	7	27143334	0.000662747	0.000150297	1.04e-05	0.0252109	+-+++-+++++++-+++-++--+++++	38.0114	HOXA2	TSS1500	chr7:27143181-27143479	Island
cg26396721	2	214171	-0.000387474	8.8e-05	1.07e-05	0.0260409	-+?+-------+----++-++++---+	11.4668			chr2:214011-214245	Island
cg19632664	12	34447816	-0.000441346	0.000100284	1.08e-05	0.0260833	-?-----+-------+--+-------+	0.146568			chr11:16626053-16629180	N_Shore
cg01297180	11	16625289	0.000464718	0.000105618	1.08e-05	0.0261291	++---+++-++-+-+++-++-++++++	11.2385
cg21921361	8	146130070	-0.000431605	9.82e-05	1.1e-05	0.0263714	-??-+--+----+--+-++------++	40.4841			chr2:39470742-39471208	Island
cg24062763	2	39470750	0.00102173	0.000232385	1.1e-05	0.0263714	--++-++-+++++-+-+-++++++++-	43.6933		TSS1500	chr7:27182613-27185562	Island
cg14882265	7	27184375	-0.000931635	0.000211921	1.1e-05	0.0263714	-------+--+-+----+---+-----	21.9105	HOXA5		chr8:146126088-146128055	S_Shelf
cg21820873	11	64138719	0.000762859	0.000173765	1.13e-05	0.0270299	+++----+++++-++-+++++-+++++	34.3614	RPS6KA4	Body;Body	chr11:64136814-64138187	S_Shore
cg02319392	16	83841324	-0.000330385	7.53e-05	1.14e-05	0.0272128	++-----+++--+------------+-	34.7542	HSBP1	TSS1500	chr16:83841412-83841988	N_Shore
cg01743593	7	56551524	-0.000575342	0.00013119	1.16e-05	0.0274531	---++-+-+---+--------------	0			chr7:56551488-56551713	Island
cg10166889	5	61028374	-0.000797538	0.000182003	1.18e-05	0.027828	-+--+--+---+-+--+-++--+--+-	6.62749
cg02344735	6	71664559	-0.000852461	0.000194646	1.19e-05	0.0280052	+-+++--++---+---+-+--+-----	0	B3GAT2	Body	chr6:71665360-71667132	N_Shore
cg15865243	12	34496342	-0.000727876	0.000166203	1.19e-05	0.0280052	--+++-------++-+------+----	9.37964			chr12:34493973-34496968	Island
cg06609197	8	80524611	-0.000605891	0.000138394	1.2e-05	0.0280917	-?-++--+---+----++---++--++	10.9807	STMN2	Body	chr8:80523975-80525765	Island
cg19253577	22	22904270	-0.000566724	0.000129461	1.2e-05	0.0280917	-+--+-+---+-----+--------+-	40.4385	LOC648691	Body	chr22:22901386-22901698	S_Shelf
cg15088646	10	37940587	-0.000848782	0.000193968	1.21e-05	0.0281736	--?-+------+-----++-++-----	38.7361		Body	chr5:320788-323010	S_Shore
cg23067299	5	323907	-0.00053825	0.000123008	1.21e-05	0.0281736	++?--?--++--+----??-+-----?	25.2179	AHRR		chr10:37940422-37940674	Island
cg26283170	11	132951950	0.000696923	0.000159356	1.22e-05	0.028401	+-++++?++++-++---++++++++++	0	OPCML	Body	chr11:132951692-132952260	Island
cg17598339	2	170624727	-0.000936564	0.000214366	1.25e-05	0.0288974	-+----+--------+--+-+-----+	0			chr2:170624684-170625480	Island
cg00397910	8	80522577	-0.000494135	0.000113135	1.26e-05	0.0289266	-------+-------+---+--+---+	0	STMN2	1stExon;5'UTR	chr3:182816771-182817455	Island
cg11775595	19	1453909	-0.00100401	0.000229888	1.26e-05	0.0289266	-+---+--+---++-------+----+	5.33289	APC2	TSS1500	chr8:80523975-80525765	N_Shore
cg00161968	3	182817338	0.000333085	7.63e-05	1.26e-05	0.0289266	+++-++?-+++++-+++-+++++++++	0	MCCC1	Body	chr19:1455226-1455544	N_Shore
cg06130072	11	1036714	-0.00063357	0.000145118	1.27e-05	0.0289946	--?++?--+---+----??+---+--?	17.7005	MUC6	TSS200	chr11:1036420-1036827	Island
cg26638005	2	131090049	-0.000712499	0.000163319	1.29e-05	0.0291241	+---+-------+----++-+------	20.0135
cg06526721	5	119799384	-0.000605156	0.00013872	1.29e-05	0.0291241	-+-----------++-+++---+----	32.9348	PRR16	TSS1500	chr5:119799821-119800148	N_Shore
cg02347212	17	6141790	0.000617642	0.000141583	1.29e-05	0.0291241	+--+-++-+++++++++--+++-++++	0
cg26415789	17	75475973	0.000546021	0.000125176	1.29e-05	0.0291241	+-+++-+-+++-+++++--++++++++	0		Body;5'UTR;Body;Body;Body;Body;Body
cg03867429	7	57483183	-0.000874712	0.00020062	1.3e-05	0.02931	----+------+---+-+---------	31.2347			chr7:57484168-57485070	N_Shore
cg23614125	11	101001257	-0.000786083	0.000180318	1.3e-05	0.0293143	-------+--?------++--+-+---	19.8412	PGR	TSS1500	chr11:100998030-100999774	S_Shore
cg00427939	16	3217249	-0.00035355	8.11e-05	1.31e-05	0.0294797	----+---+---+--+-+-+-----++	10.9711			chr16:3220438-3221356	N_Shelf
cg22879626	1	240656586	0.000788941	0.000181128	1.33e-05	0.029659	+-++-++++++-+++++++++++++++	0	GREM2	Body	chr1:240656253-240656720	Island
cg24530234	10	44224014	-0.000984391	0.000226105	1.34e-05	0.0297338	----+------------++++------	8.84376		TSS200;Body;TSS200	chr2:48844751-48844985	Island
cg00493304	2	48844908	-0.000459904	0.000105641	1.34e-05	0.0297338	-+------+----+----+++++----	47.62	GTF2A1L;STON1		chr10:44223816-44224026	Island
cg04164023	11	125106101	-0.000607856	0.000139677	1.35e-05	0.0297928	--+-+----+-----+-------+--+	0	PKNOX2	5'UTR
cg00464520	10	118903060	-0.000651585	0.000149836	1.37e-05	0.0300887	-?-++----+-+---+-+-------+-	32.1187			chr3:182400078-182400840	S_Shore
cg20830867	3	182402080	-0.000465812	0.000107118	1.37e-05	0.0300887	-----------+-----+---------	5.14117			chr10:118899247-118900329	S_Shelf
cg14172427	15	25319113	-0.000382879	8.81e-05	1.39e-05	0.0303394	-+---------------+---+----+	24.5993	SNORD116-10		chr7:30810863-30811550	N_Shelf
cg13398368	7	30807869	-0.000367029	8.45e-05	1.39e-05	0.0303931	-?+-+--+-------+-+-+-------	42.791		TSS200
cg08799922	12	7245030	-0.000994099	0.000228835	1.4e-05	0.030463	-----------++-+--++---++---	21.0425	C1R	1stExon;5'UTR
cg02703627	12	34488920	-0.000716569	0.000165033	1.41e-05	0.0305898	-+-----+-----+---+--------+	28.0168			chr12:34488610-34489037	Island
cg00526336	1	230415902	0.000335483	7.73e-05	1.41e-05	0.0305898	++?+--+-+-++++++++++-++++++	0	GALNT2	3'UTR	chr1:230415342-230415689	S_Shore
cg05570783	8	71016364	-0.000537326	0.000123788	1.42e-05	0.0306334	--+------+-+-+---+++--+---+	1.57144
cg09004351	7	5515555	0.000161689	3.73e-05	1.43e-05	0.0306447	+-++-++-++++--++-+-++++++++	0	FBXL18	TSS200	chr2:84517714-84517951	Island
cg23411919	2	84517769	-0.000157281	3.62e-05	1.43e-05	0.0306447	-+++-------+----+++---+----	0	LOC388965	3'UTR
cg05383657	12	34757822	-0.000535456	0.00012346	1.44e-05	0.0309076	-?---+---+--+--+-++--------	52.5699
cg08730239	12	47226453	-0.000619383	0.000142928	1.47e-05	0.0312636	++--+------------+---------	0			chr3:139062920-139063146	N_Shelf
cg20806725	13	76444850	-0.00043798	0.000101069	1.47e-05	0.0312636	+--------+-+-----++-+------	0			chr12:47224912-47225664	S_Shore
cg08849628	3	139060370	-0.00082553	0.000190537	1.47e-05	0.031276	++-++------------+---------	34.7412
cg13451000	11	60383256	-0.000461285	0.000106476	1.48e-05	0.031276	---+----+--+-----+++--+----	0	C11orf64	Body
cg15602054	2	170624685	-0.000887573	0.000205098	1.51e-05	0.0318742	------+--------+--+++-+--++	0			chr2:170624684-170625480	Island
cg11240062	8	144361073	-0.00118318	0.000273476	1.52e-05	0.0319555	+-?++?---+-------??---+---?	0			chr8:144360666-144361504	Island
cg17944572	7	100888748	0.000646335	0.000149511	1.54e-05	0.0323825	+-+++++++-+-++++---++++++++	4.76852	FIS1	TSS1500	chr7:100888069-100888488	S_Shore
cg06213250	12	132617254	-0.000361826	8.38e-05	1.56e-05	0.0327129	++----------+-----++-------	21.6152			chr12:132619197-132620960	N_Shore
cg00530638	5	98108543	-0.000584267	0.000135375	1.59e-05	0.03327	++?------+--+----+-+--+----	0	RGMB	Body	chr5:98108678-98110307	N_Shore
cg08496775	8	80523226	-0.000650065	0.000150654	1.6e-05	0.0333363	+-?++----+-------++---+----	3.26981	STMN2	TSS200	chr8:80523975-80525765	N_Shore
cg27343456	2	39471182	0.000689587	0.000159916	1.62e-05	0.0336145	--++-++-+++++++-+-+++++-++-	34.8254
cg18743464	2	131089942	-0.000565426	0.000131137	1.62e-05	0.0336145	-+-++------------++--------	0			chr2:39470742-39471208	Island
cg01646795	7	57324841	-0.000842456	0.000195576	1.65e-05	0.0341342	---++---++--+----++--------	8.70357			chr7:57324377-57324875	Island
cg26929573	12	34548136	-0.00046082	0.000107033	1.67e-05	0.0343835	-?--+------------++--------	26.7027
cg07197290	10	66814060	-0.000752229	0.000174801	1.68e-05	0.0346213	-+-++------+-----++--------	0			chr10:66813635-66814061	Island
cg25842356	5	126367370	-0.000483429	0.000112375	1.69e-05	0.0347448	--?+-?-+-+---+---??++--+--?	12.7098		TSS1500	chr5:126365623-126367250	S_Shore
cg19349713	15	83300338	-0.000499345	0.000116086	1.7e-05	0.0347448	+?-++-?+---------++--+-----	0.339952	CPEB1	Body
cg18665594	5	101119420	-0.00112723	0.000262135	1.71e-05	0.0347806	-++++--+---------++-+------	38.2028		Body	chr1:240656253-240656720	Island
cg01809217	1	240656342	0.000730049	0.00016981	1.71e-05	0.0348537	+-++-++++++--+-++-++++++++-	0	GREM2
cg26889659	6	684090	0.00131312	0.000305511	1.72e-05	0.0349204	+-++++++-++--++++--+++++++-	27.1	EXOC2	5'UTR
cg03223076	3	48698558	-0.000756953	0.000176149	1.73e-05	0.0349204	+-?+-?-+-----++--??------+?	40.6074	CELSR3	Body;Body;TSS1500	chr2:50574045-50574817	S_Shore
cg26733975	7	56551640	-0.000721371	0.00016787	1.73e-05	0.0349204	+--+---+------------------+	34.7407		1stExon	chr3:48698335-48701667	Island
cg04707706	2	50575326	-0.000900266	0.000209526	1.73e-05	0.0349218	-+-+--++-+?--+----++-+-----	26.1438	NRXN1		chr7:56551488-56551713	Island
cg05972503	15	89901456	-0.000544301	0.000126729	1.75e-05	0.0351051	------+--+-----++-++-------	0		Body	chr14:104394529-104395234	Island
cg14336566	14	104395165	-0.000641043	0.000149276	1.75e-05	0.0351235	---+---------+------+++--+-	24.051	TDRD9		chr15:89901914-89902785	N_Shore
cg14014955	7	27183701	-0.000890428	0.000207586	1.79e-05	0.0358081	------+-----+----+---+-----	20.156	HOXA5	TSS1500	chr7:27182613-27185562	Island
cg07738730	17	47077165	0.00078534	0.000183135	1.8e-05	0.0358081	+-++--+++++++-+++++++-+++++	44.369	IGF2BP1;IGF2BP1	1stExon
cg03008515	14	20692622	-0.000471765	0.000110022	1.8e-05	0.0358081	--++--------+----++---+--+-	0	OR11H6	Body;Body	chr17:47072820-47076042	S_Shore
cg14106680	19	50733985	0.000681252	0.000158879	1.8e-05	0.0358081	+++-++++++++++-+-+++++-++++	40.0141	MYH14	Body;Body;Body	chr19:50733984-50734288	Island
cg00445443	7	27143478	0.000728812	0.000169987	1.81e-05	0.0358081	+-+++++-+++++-+++-++--+++++	26.4401	HOXA2
cg05752349	1	175123194	-0.000876761	0.000204535	1.81e-05	0.0358627	-?-++-------++--+++--++--++	7.71365		TSS1500	chr7:27143181-27143479	Island
cg07942040	19	19650766	-0.000475907	0.000111072	1.83e-05	0.0360929	---+---++----+---+-+-+-+-+-	31.2012	CILP2	Body	chr19:19650683-19651274	Island
cg05729836	7	100255435	-0.000430628	0.000100557	1.85e-05	0.0363783	-----+-+-------+---------++	35.0072	ACTL6B	TSS1500	chr6:72129508-72130756	S_Shore
cg03318695	6	72130799	-0.00094887	0.000221604	1.85e-05	0.0363899	-+--+-------++--+----+-----	0	C6orf155	TSS1500	chr7:100253782-100254150	S_Shore
cg05917111	16	75568999	-0.000752431	0.000176006	1.91e-05	0.0374294	+--++--+---------++++---++-	12.5495	CHST5	5'UTR
cg27353899	3	195488922	0.00145397	0.000340274	1.93e-05	0.0375937	+-+--++--++++-+-?++++++++++	39.7429	MUC4	1stExon;3'UTR	chr1:27191066-27191911	N_Shore
cg14825555	1	27190639	-0.000497403	0.000116419	1.93e-05	0.0375937	--?+---+-----+----------+--	0	SFN	Body;Body;Body	chr3:195488595-195489381	Island
cg11554391	5	321320	0.000315564	7.4e-05	1.99e-05	0.0386898	++-+-++++-++++++--++-+++++-	0	AHRR	Body	chr5:320788-323010	Island
cg04897644	1	155264372	-0.000675125	0.000158374	2.02e-05	0.0390814	----+---+---+-----+-----++-	9.2963	PKLR	Body;Body	chr1:155264318-155265536	Island
cg02494512	16	5079174	-0.000209768	4.92e-05	2.03e-05	0.0391989	-?-+-----+-+---+-++-++-+---	17.6477	NAGPA	Body
cg11409361	17	1041006	-0.00076478	0.000179477	2.03e-05	0.0391989	-?-+---+----+----+++-----+-	9.58419	ABR	Body;5'UTR
cg23886747	11	130297197	-0.000743564	0.000174626	2.06e-05	0.0396607	-+--+-+---------+---+-+----	4.85855	ADAMTS8	Body	chr11:130297401-130298517	N_Shore
cg04565473	6	1619162	0.000633119	0.000148742	2.08e-05	0.0398498	+-+--++++++--+++-+-+++-+++-	7.77453			chr6:1619093-1621094	Island
cg24942922	3	120003547	-0.000594697	0.000139799	2.1e-05	0.0402162	---+----+--+++----++---+---	12.7698			chr3:120003883-120004426	N_Shore
cg23080060	5	61028303	-0.00117023	0.000275351	2.14e-05	0.040662	+-?----+---+-+--+-++--+--?-	11.8895
cg24011500	11	61049230	-0.000622703	0.00014652	2.14e-05	0.040662	--++-------+++-----+---+-++	5.74079	VWCE	Body
cg13171406	11	92712998	0.000279308	6.57e-05	2.15e-05	0.0408191	+-?++?+--+++--+++??++-+-++?	15.4896	MTNR1B	Body
cg05309280	2	171785085	0.000544549	0.000128187	2.16e-05	0.0408191	+-?-+?+--++--++++??+++++++?	33.4862	GORASP2	TSS1500	chr2:171785474-171786399	N_Shore
cg17768691	12	14720948	0.000390748	9.2e-05	2.17e-05	0.041035	+++-++-++++-+++---++++-++++	0.564241	PLBD1	TSS200	chr12:14720248-14721093	Island
cg04468817	16	2903392	-0.000575234	0.000135532	2.19e-05	0.0413394	----+----+--+----++--------	0.741141	PRSS22	Body	chr16:2902829-2903362	S_Shore
cg11805463	15	25339251	-0.000337288	7.95e-05	2.2e-05	0.0413401	----+----+--+----+++---+-+-	0.974154	SNORD116-24
ch.10.1020819F	10	44585416	0.000281861	6.64e-05	2.2e-05	0.0413736	+?+++++-++??+++?-++++-+-+??	16.7556		Body
cg04766834	13	45912168	0.000355456	8.38e-05	2.24e-05	0.0418072	++++++++-++-+---++-++++++++	0	TPT1;SNORA31		chr9:69785274-69787720	Island
cg12617538	9	69786570	-0.000367742	8.67e-05	2.24e-05	0.0418072	-+--+------+-----+----+----	4.22054		Body;TSS1500	chr13:45914617-45915656	N_Shelf
cg01030481	15	40423556	-0.000386425	9.12e-05	2.26e-05	0.0419879	+?-++---++---+---++--------	33.4705		5'UTR	chr3:42306149-42307520	N_Shore
cg13732201	3	42305815	-0.000783127	0.000184817	2.26e-05	0.0419879	+-----?+----+--------------	0	CCK
cg17481703	13	76444831	-0.000538335	0.000127126	2.29e-05	0.0423411	+--------+-+------+---+--+-	0		3'UTR;3'UTR
cg06688763	7	92238207	-0.000532156	0.000125673	2.29e-05	0.0423411	--+---+--+--------++------+	0	CDK6
cg22821677	15	21941178	-0.000881769	0.000208399	2.32e-05	0.0427812	----+--+---------+---------	33.3976	LOC646214	TSS1500
cg23989336	17	79283915	0.000421383	9.97e-05	2.37e-05	0.0434529	+++-+++++-+++-++--+++-+++++	5.22895	C17orf55	TSS1500	chr17:79283863-79284131	Island
cg00097357	12	33591336	-0.000438138	0.000103672	2.38e-05	0.0434529	+---+-------++-++-----+----	0	SYT10	Body	chr12:33591763-33593050	N_Shore
cg15166296	12	81101022	-0.000598581	0.000141736	2.41e-05	0.0438941	----+--++------+++-------++	18.7441	MYF6	Body	chr10:88022640-88023279	Island
cg10775229	10	88023052	0.000473309	0.00011208	2.41e-05	0.0438941	-++-++?+++++++-+--+++++-++-	43.7505	GRID1	TSS1500	chr12:81102034-81102716	N_Shore
cg13115376	7	63391680	-0.000461813	0.000109429	2.44e-05	0.0443377	+--+-----+-----------------	0			chr7:63391462-63392174	Island
cg15124926	11	102702624	-0.000729376	0.000172957	2.47e-05	0.0447621	-----------++----++-+------	0
cg18944383	4	111397179	-0.000502268	0.000119165	2.5e-05	0.0451062	++-----+++-----+-++------++	8.66061	ENPEP	TSS200	chr4:111397677-111398089	N_Shore
cg12534759	11	55135337	-0.000951858	0.000226138	2.56e-05	0.0461646	-++-+-----?+--+--+---+-----	8.2547	OR4A15	TSS200
cg21429551	7	30635762	0.00079022	0.000187862	2.59e-05	0.0465943	+-+++-++++++++++---+-+-+++-	25.3269	GARS	Body	chr7:30634124-30635058	S_Shore
cg13537240	12	2761549	0.000280461	6.67e-05	2.6e-05	0.0465943	+-+-++-++++-+++++--+-++++++	0	CACNA1C	Body
cg04581018	3	49236808	-0.000536506	0.000127594	2.61e-05	0.0467751	----+----+---+-++-+--+-----	29.752	CCDC36	TSS200;5'UTR	chr3:49236567-49237328	Island
cg19764096	14	92041496	-0.000620394	0.000147681	2.66e-05	0.047383	-??-+-------+-+-++---+-----	29.6351	C14orf184	TSS200	chr14:92040411-92040876	S_Shore
cg03014957	20	29956062	-0.000428805	0.000102111	2.68e-05	0.04758	-?--+--+-+-----+-++---+--+-	30.108	DEFB118	TSS1500
cg26223536	1	212820166	-8.69e-05	2.07e-05	2.71e-05	0.0480479	-+----?-------------++----+	33.7886
cg00201779	6	72131020	-0.000781657	0.0001863	2.72e-05	0.0480863	-+--+----+--+---++---------	9.4834	C6orf155	TSS1500	chr6:72129508-72130756	S_Shore
cg10704680	11	2064747	-0.000536162	0.000127827	2.74e-05	0.0482546	----+----+----+-+--+--+--+-	34.8491
cg09583957	20	57428315	-0.000419594	0.00010008	2.76e-05	0.0485497	-----+--+----+-+-++--------	30.3376	GNAS	5'UTR;1stExon;3'UTR	chr20:57428308-57428516	Island
cg06840837	12	110211393	-0.000362861	8.66e-05	2.77e-05	0.0485501	-+--+--+-------+-+---------	0	MGC14436	TSS200;TSS200
cg27419327	2	241853823	-0.000768911	0.000183462	2.78e-05	0.0485501	--?+-?-+---+-----??+-+----?	24.3172			chr2:241855374-241855631	N_Shore
cg12301579	21	11109336	-0.000543167	0.000129645	2.79e-05	0.0486767	-?+-----+--------++------+-	0			chr21:11106718-11107132	S_Shelf
cg11948766	8	49494499	-0.000178513	4.26e-05	2.83e-05	0.0490612	--?+-?---+--++--+??++-----?	3.11291
cg02248486	7	27183196	-0.0012418	0.000296639	2.84e-05	0.0490612	--?--??---+-+----??--++---?	35.9468	HOXA5	1stExon	chr7:27182613-27185562	Island
cg20682326	7	100844173	-0.00037434	8.94e-05	2.84e-05	0.0490612	--------+------------+-+---	0.617816	MOGAT3	1stExon;5'UTR	chr7:100845050-100845726	N_Shore
cg20573931	8	79710803	-0.000536528	0.000128225	2.86e-05	0.0493372	---++---++---+-+++---+----+	26.8107	IL7	Body
cg21113773	2	186603981	-0.000576659	0.000137857	2.88e-05	0.049427	---++-?+--+--+--++---++----	24.0454			chr2:186603392-186603910	S_Shore
cg21810108	12	49144403	-0.000529727	0.000126639	2.88e-05	0.049427	--+++--+-+-----+-++--------	45.31	LOC255411	Body;Body
cg13605615	1	68517255	0.00038185	9.13e-05	2.89e-05	0.0495493	--+-+-+++++++-+++-+++++++++	18.1894	DIRAS3	TSS1500	chr1:68517254-68517474	Island
cg05641656	19	58728610	-0.000429733	0.000102783	2.9e-05	0.0496564	--+++--++-------++-+-+----+	12.9087			chr19:58728277-58728729	Island
cg00384701	3	13974800	-0.000523606	0.000125268	2.92e-05	0.0497944	---++--++--+---+--+------+-	0			chr3:13974400-13974867	Island
cg03521982	18	70206471	-0.000516882	0.000123683	2.93e-05	0.0498439	+-+++---+---+----------+---	33.5385	CBLN2	TSS1500	chr13:25670041-25670531	Island
cg16991589	13	25670047	0.00112024	0.00026808	2.93e-05	0.0498439	-+---+-+++?++++?-++++++++++	9.82211	PABPC3	Body	chr18:70208974-70211790	N_Shelf
cg19998432	9	125391618	-0.000505625	0.000121042	2.95e-05	0.0498439	--+-+-------------+--------	0	OR1B1
cg02108080	7	36136383	0.000645845	0.000154623	2.95e-05	0.0498439	++++-+-++++-++++--+++--++-+	23.8754		1stExon
cg00019275	19	35249217	-0.000296222	7.09e-05	2.96e-05	0.0498439	+?-+-------+----+++------+-	24.4228	ZNF599	3'UTR
cg26860257	19	42755793	0.000344776	8.26e-05	2.96e-05	0.0498439	+-?++?+++++--+-++??+++++++?	0	ERF	Body	chr19:42757495-42759475	N_Shore
Order of the cohorts: ALSPAC, CHS, EAGeR, EARLI, EDEN, ENVIRONAGE, EXPOSOMIC ENVIRONAGE, EXPOSOMIC PICCOLIPIU, EXPOSOMIC RHEA, FINNGEDI, GECKO, GENR, HAVEN, HEALTHYSTART, INMA, LINA, MARBLES, MOBA1, MOBA2, MOBA3, NEXT, POGO, POSEIDON, PREDO, VIVA. Full names of the cohorts are provided in supplemetary table S1.
Childhood
CpG	CHR	Location	Coef	SE	P-value	padj	Direction of effect across cohorts	I-squared	Nearest gene	Gene region	CpG island	Location of CpG relative to CpG island
cg25949550	7	145814306	0.000615494	0.000113355	5.64252e-08	0.0242196	++++++	1.08706	CNTNAP2	Body	chr7:145813030-145814084	S_Shore
Order of the cohorts: ALSPAC, EDEN, GENR, INMA, POGO, VIVA. Full nmaes of the cohorts are provided in supplementary table S1.
Adolescence
CpG	CHR	Location	Coef	SE	P-value	padj	Direction of effect across cohorts	I-squared	Nearest gene	Gene region	CpG island	Location of CpG relative to CpG island
cg25949550	7	145814306	0.000754989	0.000120813	4.12514e-10	0.000176287	++++	0	CNTNAP2	Body	chr7:145813030-145814084	S_Shore
cg13246497	1	155711777	-0.00140283	0.000240814	5.69896e-09	0.00121772	----	0			chr1:155715297-155715908	N_Shelf
cg25376310	6	158018910	0.00109811	0.000200237	4.15656e-08	0.00592101	+++-	37.7273	ZDHHC14	Body
cg00253658	16	54210496	-0.00192381	0.000381671	4.64348e-07	0.0496096	----	0
Order of the cohorts: ALSPAC, NFBC1986, Raine, STOPPA. Full names of the cohorts are provided in supplementary table S1.

## Sheet: Table 4
Table 4. Association between maternal educational attainment (MEA) and DNA methylation from the model 2 at birth
CpG	CHR	Location	Coef	SE	P-value	Direction of effect across cohorts	I-squared	Nearest gene	Gene region	CpG island	Location of CpG relative to CpG island
cg06892868	12	110211321	-0.000850422	0.000165314	2.68555e-07	--+------+-------+-----	0	MGC14436	TSS200
cg24206111	15	65186032	0.000718393	0.000132721	6.20468e-08	++-?+-++++++++-+++-+++?	24.4715
Note: No associations were found in model 2 from childhood and adolescent analyses. Order of the cohorts: ALSPAC, EAGeR, EDEN, ENVIRONAGE, EXPOSOMICS ENVIRONAGE, EXPOSOMICS PICCOLIPIU, EXPOSOMICS RHEA, FINNGEDI, GECKO, GENR, HAVEN, HEALTHYSTART, INMA, MOBA1, MOBA2, MOBA3, NEXT, POGO, POSEIDON, PREDO, VIVA. Full names of the cohorts are provided in supplemetary table S1.

## Sheet: Table 5
Table 5. Association between maternal educational attainment (MEA) and DNA methylation from model 3 at childhood and adolescents
Childhood
CpG	CHR	Location	Coef	SE	P-value	Direction of effect across cohorts	I-squared	Nearest gene	Gene region	CpG island	Location of CpG relative to CpG island
cg26858152	8	140971523	0.000596389	0.000100396	2.84411e-09	++++--	85.4034	TRAPPC9	Body	chr8:140971270-140971524	Island
cg18828306	11	17555864	-0.000986139	0.000162627	1.32924e-09	-+---?	63.9256	USH1C	Body
Order of the cohorts: ALSPAC, EDEN, GENR, INMA, POGO, VIVA. Full nmaes of the cohorts are provided in supplementary table S1.
Adolescence
CpG	CHR	Location	Coef	SE	P-value	Direction of effect across cohorts	I-squared	Nearest gene	Gene region	CpG island	Location of CpG relative to CpG island
cg13246497	1	155711777	-0.00152651	0.000260874	4.8707e-09	----	0			chr1:155715297-155715908	N_Shelf
cg25376310	6	158018910	0.00113311	0.000211764	8.7566e-08	+++-	56.5067	ZDHHC14	Body
cg25949550	7	145814306	0.000699483	0.000129168	6.11847e-08	++++	0	CNTNAP2	Body	chr7:145813030-145814084	S_Shore
Order of the cohorts: ALSPAC, NFBC1986, RAINE, STOPPA. Full names of the cohorts are provided in supplementary table S1.

## Sheet: Table 6
Table 6.Associations between maternal educational attainment (MEA) and DNA methylation in European ancestry for the main model (model 1) at birth
CpG	CHR	Location	Coef	SE	P-value	Direction of effect across cohorts	I-squared	Nearest gene	Gene region	CpG island	Location of CpG relative to CpG island
cg00145969	1	190068180	-0.000302526	7.24958e-05	3.00596e-05	+-----+----+-++--------	0	FAM5C	Body
cg01003599	1	213123436	-0.00087202	0.000197294	9.87512e-06	------+------++------+-	5.29705	VASH2	TSS1500;TSS1500;TSS1500	chr1:213123647-213125092	N_Shore
cg01072498	1	214926946	-0.000724815	0.000145323	6.11273e-07	--++---++----++-------?	45.2628
cg02902637	1	37773903	-0.000524436	0.000107657	1.10823e-06	+-----+-------+--------	0
cg03103611	1	38479228	-0.000522027	0.000122012	1.88156e-05	--+--+-------++-++-----	0	UTP11L	Body	chr1:38478082-38478727	S_Shore
cg04391463	1	240656667	0.000780734	0.000168128	3.42263e-06	+++-++++++-+++-++++++--	0	GREM2	Body	chr1:240656253-240656720	Island
cg04535902	1	92947332	0.000754035	0.000155712	1.28207e-06	+?+++?++-+-+++++++++---	48.9847	GFI1	Body	chr1:92945907-92952609	Island
cg04897644	1	155264372	-0.000732014	0.000165909	1.02352e-05	---+---+-----------++--	0	PKLR	Body	chr1:155264318-155265536	Island
cg05706437	1	214926917	-0.000419374	8.93014e-05	2.65092e-06	--++---------++--+----?	0
cg05752349	1	175123194	-0.0010921	0.000220264	7.11727e-07	--++---------++--+--++?	0
cg06208270	1	156046344	-0.000556467	0.000132934	2.83884e-05	--+----++------------++	30.0224	MEX3A	3'UTR	chr1:156046343-156047384	Island
cg06251978	1	159507078	-0.000783038	0.000160397	1.05084e-06	---+----+------------+?	41.1236	OR10J5	TSS1500
cg06338710	1	92946187	0.000962988	0.000140222	6.52821e-12	+?-++++++++++++++++++--	54.7177	GFI1	Body	chr1:92945907-92952609	Island
cg07823827	1	42503768	-0.000374339	7.25009e-05	2.42715e-07	--------------+-------?	0			chr1:42500855-42501980	S_Shore
cg08142858	1	2718742	-0.00041734	8.34035e-05	5.61903e-07	---+--+-------+------++	45.8155			chr1:2716741-2717233	S_Shore
cg08243619	1	11561662	-0.000953435	0.000202703	2.5561e-06	--+-----------+--------	0	PTCHD2	Body	chr1:11561366-11562156	Island
cg09573658	1	11561956	-0.000990549	0.000154516	1.44888e-10	------------+----------	2.37388	PTCHD2	Body	chr1:11561366-11562156	Island
cg09662411	1	92946132	0.00106358	0.000195441	5.26993e-08	+-++++++-++++-+++++++-+	47.4848	GFI1	Body	chr1:92945907-92952609	Island
cg09935388	1	92947588	0.00219731	0.000326436	1.68267e-11	++-+++++-+++++++-++++-+	62.1144	GFI1	Body	chr1:92945907-92952609	Island
cg10116490	1	11561711	-0.000831018	0.000157051	1.21392e-07	--+-------+------------	0	PTCHD2	Body	chr1:11561366-11562156	Island
cg10399789	1	92945668	0.000675448	0.000131803	2.98021e-07	+--+++++-++++++++++++--	55.4134	GFI1	Body	chr1:92945907-92952609	N_Shore
cg10751811	1	47533976	-0.00101549	0.00018411	3.47415e-08	--++--+-------------+-?	48.0817	CYP4Z1	Body
cg11933267	1	20466132	-0.000337178	7.66703e-05	1.09373e-05	---++---+---++----+--+-	42.6789	PLA2G2F	Body
cg12607287	1	247670081	-0.000571497	0.000105443	5.96085e-08	+++--------------+----?	14.6585
cg12876356	1	92946825	0.00183792	0.000302473	1.22975e-09	++++++++-++++++++++++-+	51.1464	GFI1	Body	chr1:92945907-92952609	Island
cg13577297	1	175122966	-0.000542197	0.00012295	1.03427e-05	--++---------+++-+-----	12.4018
cg13605615	1	68517255	0.000419163	9.48869e-05	9.98503e-06	-+-+-+++++++++-+++++++-	18.9173	DIRAS3	TSS1500	chr1:68517254-68517474	Island
cg13863764	1	11561908	-0.000867853	0.000152823	1.35649e-08	+----------------------	0	PTCHD2	Body	chr1:11561366-11562156	Island
cg14154859	1	220702826	0.000648484	0.000150053	1.5484e-05	+++--+-+++++++-+-++++--	21.5994	MARK1	Body	chr1:220701507-220702348	S_Shore
cg14179389	1	92947961	0.00160216	0.000264049	1.29794e-09	+-++++++-+++---++++++++	45.7807	GFI1	Body	chr1:92945907-92952609	Island
cg14977608	1	55506512	0.000778494	0.000166599	2.97019e-06	+?++++-?++++-+-++-++++-	22.0476	PCSK9	Body	chr1:55505060-55506015	S_Shore
cg15015426	1	159506559	-0.00121811	0.000214947	1.45295e-08	-+-+-------------------	39.1381	OR10J5	TSS1500
cg15484742	1	23519884	-0.000542335	0.000121716	8.3597e-06	--+----+--+-+-+------++	40.1088	HTR1D	1stExon
cg16717532	1	248262824	-0.000740764	0.000175461	2.42341e-05	+-+----+---+--+-----++-	28.6159	OR2L13	Body
cg17267628	1	203463238	-0.000336541	7.62958e-05	1.02894e-05	------+++-----+---+--++	34.9509	OPTC	TSS200
cg18316974	1	92947035	0.000497475	0.00010053	7.47831e-07	+++++--+-+++-++++++++--	56.2985	GFI1	Body	chr1:92945907-92952609	Island
cg18788664	1	221068171	0.000274399	5.85827e-05	2.81391e-06	+?-+??--++-++-?++++++?+	30.8345			chr1:221067447-221068185	Island
cg18938313	1	214926740	-0.000484168	0.000107447	6.60331e-06	+-+-----+----+------+-?	17.0697
cg20066612	1	160050948	-0.000668743	0.000135597	8.14558e-07	---+-------------------	0	KCNJ9	TSS1500	chr1:160053721-160054738	N_Shelf
cg21449897	1	14761770	-0.000671874	0.000138652	1.26127e-06	-+------+------+------+	33.7964
cg21584800	1	2689171	-0.0007453	0.000146956	3.94517e-07	--++---+--+-+---------+	42.5748
cg24371425	1	11561497	-0.00101795	0.000176858	8.62542e-09	--+-+------------+-----	0	PTCHD2	Body	chr1:11561366-11562156	Island
cg25199254	1	77230837	-0.000779736	0.000153545	3.81003e-07	+-+----+--+---+--------	37.8521
cg26223536	1	212820166	-8.84283e-05	2.11768e-05	2.97049e-05	-----?----------++---+-	43.3987
cg26764244	1	68299511	0.000532645	0.000126423	2.51782e-05	+++++++++++++-+++++-+-+	0.123048	GNG12	TSS1500	chr1:68298371-68299315	S_Shore
cg27302994	1	30240265	-0.00104388	0.000227904	4.64235e-06	---+-------------+-----	0
cg00164941	2	73523056	-0.000645308	0.000153457	2.60925e-05	-?-+--++------+---+--+-	23.5445			chr2:73518364-73520986	S_Shelf
cg00493304	2	48844908	-0.000582194	0.000118775	9.50299e-07	-------+-------+++----+	38.4129	GTF2A1L;STON1	TSS200;Body;TSS200	chr2:48844751-48844985	Island
cg00772991	2	220716794	-0.00127342	0.000232737	4.46244e-08	--+---?+------+-+----+-	23.1616
cg00885843	2	131058072	-0.000593234	0.000123134	1.45163e-06	--+---------+-+--+----?	0.333122
cg01583753	2	39470725	0.00109633	0.000247262	9.25462e-06	--+-++-+++++-+-++++++--	45.32			chr2:39470742-39471208	N_Shore
cg02032334	2	121410165	-0.00116412	0.00020161	7.73579e-09	------------+-+------+?	25.9311			chr2:121411983-121412315	N_Shore
cg02763803	2	82756759	-0.000356654	8.29108e-05	1.6952e-05	-----------+-+---+----?	0
cg04790977	2	220717120	-0.00123606	0.000244061	4.09367e-07	-------++-----+-+----+?	23.1144
cg05309280	2	171785085	0.000584981	0.000132355	9.88003e-06	+?-+?+--++-+++?++++++?+	25.1684	GORASP2	TSS1500	chr2:171785474-171786399	N_Shore
cg09834706	2	39470743	0.00106134	0.000237249	7.69431e-06	-++-++-+++++-+-++++++--	43.8137			chr2:39470742-39471208	Island
cg10067510	2	48844971	-0.000965193	0.000173767	2.7839e-08	------+--------+++---+?	2.61661	GTF2A1L;STON1	1stExon;Body;5'UTR;5'UTR;1stExon	chr2:48844751-48844985	Island
cg10479672	2	113810641	-0.000599744	0.000125801	1.86614e-06	-+-+----+-----+--------	33.235	IL1F8	TSS1500;TSS1500	chr2:113808517-113808756	S_Shore
cg11641006	2	235213874	-0.000837544	0.000163158	2.84647e-07	-+------------+------+-	42.5767
cg13302994	2	210714233	-0.0010639	0.000207594	2.97708e-07	---+----+---+-+--+-----	40.7332	UNC80	Body;Body
cg15123104	2	131089926	-0.000537337	0.000127328	2.44189e-05	--++----------++-------	31.2753
cg16399751	2	73608838	-0.000520998	9.29411e-05	2.07439e-08	---+--+---+---+------+?	47.6109			chr2:73612655-73613661	N_Shelf
cg17400559	2	242887938	0.000262612	6.05807e-05	1.4582e-05	++++++++-+-++-+++-+++++	0
cg17598339	2	170624727	-0.00106108	0.000249138	2.05347e-05	-----+------+---+----++	0			chr2:170624684-170625480	Island
cg17612680	2	207503316	-0.000540879	0.000112972	1.68675e-06	---+--+++---+-+-------?	24.4983			chr2:207506774-207507422	N_Shelf
cg18703066	2	105363536	0.000206421	4.27659e-05	1.3876e-06	++-+++-++++-+++++-++++-	11.2511
cg18743464	2	131089942	-0.000612512	0.00014041	1.28703e-05	--++----------+--------	23.2828
cg22132484	2	91668766	-0.000490287	9.12552e-05	7.75678e-08	+--+--+-----+-+------+-	42.6918			chr2:91669439-91671565	N_Shore
cg23058548	2	27798745	-0.000471823	9.77668e-05	1.39298e-06	+--+----------+----++--	39.9322	C2orf16	TSS1500
cg23411919	2	84517769	-0.000179796	3.7809e-05	1.98082e-06	-++-------+--++--------	0	LOC388965	TSS200	chr2:84517714-84517951	Island
cg24062763	2	39470750	0.0010504	0.000241593	1.37504e-05	-++-++-+++++-+-++++++--	48.756			chr2:39470742-39471208	Island
cg26033710	2	75426249	-0.000685925	0.000125783	4.94639e-08	---+--+------+--+------	0	TACR1	1stExon;1stExon;5'UTR;5'UTR	chr2:75426592-75428030	N_Shore
cg26396721	2	214171	-0.000405815	9.24674e-05	1.14013e-05	-?+-------+--+++++---++	25.2197			chr2:214011-214245	Island
cg26638005	2	131090049	-0.000730023	0.000170587	1.87337e-05	+--+----------+-+------	32.9182
cg27216780	2	220197900	-0.00061581	0.000140183	1.11842e-05	++----+-+-----------+-?	27.2689	RESP18	TSS200	chr2:220196431-220196768	S_Shore
cg27305303	2	26781231	-0.000491402	0.000115978	2.26514e-05	-+----+---------------+	0	OTOF	Body	chr2:26785114-26785687	N_Shelf
cg27343456	2	39471182	0.000691608	0.000163669	2.38261e-05	-++-++-+++++-+-+++-++--	37.4578			chr2:39470742-39471208	Island
ch.2.107376196R	2	108009764	0.000129784	3.04597e-05	2.03666e-05	-++?+-++-+?+?+?+++-+???	4.05075
cg00161968	3	182817338	0.000346384	7.91336e-05	1.2021e-05	++-++?-+++++++-++++++++	0	MCCC1	1stExon;5'UTR	chr3:182816771-182817455	Island
cg00384701	3	13974800	-0.00057459	0.000133119	1.58631e-05	--++--++--+-+-------+--	0			chr3:13974400-13974867	Island
cg00890010	3	182817389	0.000397624	7.82193e-05	3.70643e-07	++-++?-+++-+++-++++++++	0	MCCC1	TSS200	chr3:182816771-182817455	Island
cg02692893	3	123708030	-0.000677783	0.000139541	1.19029e-06	+--+----------------++-	32.4155	ROPN1	5'UTR	chr3:123710680-123711108	N_Shelf
cg03223076	3	48698558	-0.000790822	0.000184581	1.83222e-05	+?+-?-+----+--?-----+?-	48.0072	CELSR3	1stExon	chr3:48698335-48701667	Island
cg03540175	3	49236946	-0.000854358	0.000185218	3.97466e-06	--++--------++--------+	19.7909	CCDC36	1stExon;5'UTR;5'UTR	chr3:49236567-49237328	Island
cg05496383	3	182817381	0.000302794	6.75231e-05	7.31559e-06	++-++?++++-+++-+++-++++	0	MCCC1	TSS200	chr3:182816771-182817455	Island
cg07634101	3	182816873	0.000274978	5.40724e-05	3.66929e-07	++++-?++-+-+++++++-++++	0	MCCC1	Body	chr3:182816771-182817455	Island
cg10721492	3	5163360	-0.000653138	0.000152878	1.93492e-05	---+----------------++?	0	ARL8B	TSS1500	chr3:5163838-5164540	N_Shore
cg11108137	3	4509290	-0.000554443	0.000131845	2.60757e-05	--++--------+-------+-?	3.20468	SUMF1	TSS1500;TSS1500;TSS1500	chr3:4508608-4508964	S_Shore
cg15287443	3	147121229	-0.00145957	0.000286201	3.40029e-07	?---?-+--?----?--+---?+	26.1719	ZIC4	Body;5'UTR;Body
cg23181900	3	130368298	-0.000598988	0.000138928	1.62153e-05	--------+----+++------+	20.2943	COL6A6	Body
cg24942922	3	120003547	-0.000623261	0.000146142	2.00106e-05	--+----+--+----+--+----	0			chr3:120003883-120004426	N_Shore
cg25773386	3	51989369	-0.000363539	8.44964e-05	1.68941e-05	--++--+-------+--+-----	22.1059	GPR62	5'UTR;1stExon	chr3:51989763-51990639	N_Shore
cg27353899	3	195488922	0.00151485	0.000355532	2.03692e-05	++--++--++++-?+++++++++	32.2421	MUC4	Body;Body;Body	chr3:195488595-195489381	Island
cg00067274	4	155313256	-0.00116808	0.000253606	4.10678e-06	+++---+--?-------+-----	43.7616	DCHS2	TSS1500;Body
cg00534274	4	139163341	0.000962392	0.000171337	1.94351e-08	-+-++++++++++++++++++-+	1.73523	SLC7A11	1stExon;5'UTR
cg04775505	4	71114913	-0.000457565	0.000105052	1.32698e-05	---+--+-+--+--+--------	19.3988	CSN3	Body
cg07467958	4	190597742	-0.000382631	8.53452e-05	7.34863e-06	--+++-+-+-----------+-?	0
cg08574227	4	52944959	-0.00072806	0.000135912	8.46806e-08	+-++----------+--------	44.4956	SPATA18	Body	chr4:52942978-52943248	S_Shore
cg09511421	4	116034871	-0.000797884	0.000151993	1.5252e-07	+-++------+---+--------	30.0446	NDST4	1stExon;5'UTR
cg10282330	4	41722038	-0.000489	0.000117256	3.04142e-05	+--+----+---+-------+-?	48.0619
cg15032962	4	1497141	0.000305796	6.82331e-05	7.40699e-06	+++-++--++-++-+++++++++	0			chr4:1494542-1494753	S_Shelf
cg15175162	4	15657657	-0.000911252	0.00019208	2.09395e-06	---+----------++---+---	0	FBXL5	TSS1500;TSS1500	chr4:15656364-15657739	Island
cg16449012	4	17781880	-0.000606779	0.000117937	2.67588e-07	------+-+------+-----+-	12.5126	FAM184B	Body	chr4:17782642-17783624	N_Shore
cg18516067	4	98239185	-0.000914851	0.000199787	4.66909e-06	-+----+------+---+--++-	0
cg21848981	4	190597409	-0.000631205	0.00012927	1.04571e-06	-+++----------+-----+--	5.68802
cg22448874	4	50006	-0.000555197	0.000112487	7.98753e-07	----+-+------+++----+--	0			chr4:53198-53672	N_Shelf
cg24843217	4	190574529	-0.000441525	8.96424e-05	8.41847e-07	+--+----+-----+--------	28.9266
cg01603396	5	174154199	0.000485893	0.000110216	1.04061e-05	++++-++-++-+-+++-+++-+-	27.9152	MSX2	Body	chr5:174151478-174152364	S_Shore
cg01952185	5	134813213	-0.000870385	0.000182289	1.79931e-06	-?-------+------+----+-	55.0019
cg02273827	5	35938675	-0.00059303	0.000125768	2.41388e-06	-+-+---++---+---------+	47.177	CAPSL	1stExon;5'UTR;5'UTR
cg03060468	5	140683196	-0.00060036	0.00013438	7.90942e-06	+++-----+----+------+-+	5.09606	SLC25A2	1stExon	chr5:140683195-140683773	Island
cg03804272	5	59189375	-0.000444367	0.000103268	1.68469e-05	-------------++----+-+-	0	PDE4D	Body;1stExon	chr5:59189046-59189894	Island
cg03991871	5	368447	0.00054069	9.63458e-05	2.00029e-08	+?-+?+-++++-++?++-+++?-	26.2278	AHRR	Body	chr5:370185-370422	N_Shore
cg05545777	5	101119128	-0.00142924	0.000270796	1.30657e-07	++-+--+---+---+--------	26.2639
cg05575921	5	373378	0.00106519	0.000120628	1.0438e-18	++-+++++-++++++++-++++-	51.8006	AHRR	Body	chr5:373842-374426	N_Shore
cg06526721	5	119799384	-0.000689723	0.000145121	2.00679e-06	-----------+-++--------	25.4255	PRR16	TSS1500	chr5:119799821-119800148	N_Shore
cg06682875	5	115150172	-0.00110703	0.00019153	7.47349e-09	+--+-+--------+--------	37.7767	CDO1	Body	chr5:115151348-115152713	N_Shore
cg07429284	5	132107420	-0.000397216	8.19638e-05	1.25826e-06	--+---+---+----+--+-+--	29.4474		Body;5'UTR;Body;Body
cg08319922	5	178800355	-0.000564329	0.000105534	8.92533e-08	--++---+-------+-----+-	17.6275			chr5:178801298-178801816	N_Shore
cg09068004	5	126367284	-0.000497521	9.89028e-05	4.89443e-07	-?-+--+-+-------+------	0		TSS1500	chr5:126365623-126367250	S_Shore
cg10166889	5	61028374	-0.000937224	0.000189374	7.45723e-07	---+--+---+--+-+----+--	0
cg10932486	5	61028265	-0.00139294	0.000279316	6.13369e-07	-?--?-+---+--+?------?-	0
cg11423680	5	72712836	-0.000556408	0.000120276	3.72668e-06	+--+-++-----++--------+	48.963			chr5:72715407-72715997	N_Shelf
cg11429111	5	134813329	-0.000983275	0.000176311	2.44798e-08	+--------+------+----+-	61.6996
cg11902777	5	368843	0.000377243	5.37651e-05	2.27474e-12	+-+++++-+++++++++++++++	0	AHRR	Body	chr5:370185-370422	N_Shore
cg12575771	5	135231577	-0.000580832	0.00011704	6.9529e-07	-----?+---+-++------+--	9.39964	IL9	TSS200
cg14580628	5	43602116	0.000671276	0.000158824	2.37306e-05	+-++++-++?++++-++-++-++	16.2576	NNT	TSS1500;TSS1500	chr5:43602977-43603650	N_Shore
cg14736365	5	173947646	-0.000814358	0.000188225	1.51494e-05	---+----+---------+--++	34.8374
cg14817490	5	392920	0.000632718	0.000143021	9.69149e-06	+?-+?+++-++++-?+++++-?+	0	AHRR	Body
cg14972155	5	54281198	-0.00119016	0.000221815	8.07069e-08	--++------+---+--------	8.94766	ESM1	1stExon;1stExon
cg15523463	5	150804815	-0.000824842	0.000162902	4.11808e-07	--++--+---------+-----?	18.0257
cg16219322	5	399012	0.000258216	5.69974e-05	5.88954e-06	-+-++++++++++-+++-++++-	15.3084	AHRR	Body
cg18665594	5	101119420	-0.00125189	0.00027467	5.1692e-06	-+++--+-------+-+------	29.5332
cg21161138	5	399360	0.00050174	8.81946e-05	1.27772e-08	+++++++++++++++++++++++	33.5694	AHRR	Body
cg22698028	5	400494	0.000592425	0.000121481	1.0788e-06	--+-++++-+++++-++++++--	60.7933	AHRR	Body
cg22937882	5	405774	-0.000408046	7.01998e-05	6.14941e-09	--------+-+---+-----++?	45.9787	AHRR;LOC100310782	Body;TSS1500
cg23067299	5	323907	-0.000582923	0.000134261	1.41372e-05	+?--?--++-----?-+----?-	23.5111	AHRR	Body	chr5:320788-323010	S_Shore
cg23080060	5	61028303	-0.00122618	0.000287362	1.98087e-05	+?----+---+--+-+----?--	19.5269
cg23576855	5	373299	0.00096388	0.000176271	4.54679e-08	-?-?+??++++++?-++-++++?	48.7208	AHRR	Body	chr5:373842-374426	N_Shore
cg23916896	5	368804	0.000859327	0.000151586	1.43694e-08	+-+++++++++++++++-+++++	0	AHRR	Body	chr5:370185-370422	N_Shore
cg24569257	5	155105708	-0.000804555	0.000191821	2.73719e-05	--++----------+--+--+--	31.9956			chr5:155107504-155108934	N_Shore
cg25185454	5	135262082	-0.000687243	0.000140641	1.02634e-06	-?-+---+--------------?	28.3465			chr5:135265848-135266517	N_Shelf
cg25415695	5	134828036	-0.00057862	0.000133525	1.46799e-05	---------------------+-	51.5606			chr5:134825398-134826496	S_Shore
cg25842356	5	126367370	-0.0005025	0.00011797	2.04839e-05	-?+-?-+-+-----?++-+--?-	23.9477		TSS1500	chr5:126365623-126367250	S_Shore
cg00201779	6	72131020	-0.000809103	0.000191773	2.45322e-05	---+----+----++--------	3.33257	C6orf155	TSS1500	chr6:72129508-72130756	S_Shore
cg02344735	6	71664559	-0.000913411	0.000204054	7.59376e-06	++++--++-----+---+-----	0	B3GAT2	Body	chr6:71665360-71667132	N_Shore
cg03318695	6	72130799	-0.00102434	0.000228807	7.57471e-06	---+---------+---+-----	0	C6orf155	TSS1500	chr6:72129508-72130756	S_Shore
cg04579415	6	44252530	-0.000449225	9.62423e-05	3.04665e-06	---+--+-----+-+-------?	22.3218	TCTE1	Body	chr6:44253897-44254150	N_Shore
cg04763519	6	1619094	0.000716338	0.000156795	4.9095e-06	++--++++++-+++++++++++-	0			chr6:1619093-1621094	Island
cg06121352	6	146348486	-0.00074669	0.000156621	1.86524e-06	-+-+----+-+----------+-	45.0734	GRM1	TSS1500;TSS1500	chr6:146350522-146350780	N_Shelf
cg14354168	6	1619134	0.000786651	0.000179784	1.21134e-05	+++-++-+++-++++++++++--	26.1719			chr6:1619093-1621094	Island
cg15030568	6	1619445	0.000639822	0.000127909	5.66938e-07	+++-++++++-++++++++++--	0			chr6:1619093-1621094	Island
cg15476894	6	1619687	0.00048917	0.000107457	5.30771e-06	++-+++++++-++++++++++--	5.93187			chr6:1619093-1621094	Island
cg15832847	6	72130647	-0.000448898	8.90347e-05	4.61109e-07	---+--+------+--------?	0	C6orf155	TSS200	chr6:72129508-72130756	Island
cg15971980	6	150254442	-0.000980146	0.000154321	2.13446e-10	--+------------------+-	0
cg18360809	6	142413804	-0.000362395	6.71763e-05	6.86438e-08	--+-----+--+--+-++----?	32.4106			chr6:142409473-142410112	S_Shelf
cg18639578	6	137465513	0.000272536	6.4772e-05	2.58079e-05	-++-+?+-?+-+++++++++-++	0	IL22RA2	3'UTR;3'UTR;3'UTR
cg25140612	6	63553575	-0.000361788	7.14333e-05	4.09061e-07	--------------------+-?	0
cg25862117	6	131504781	0.000287913	6.16755e-05	3.03871e-06	--++++++++-+++-+-+-+-++	0	AKAP7	Body
cg26889659	6	684090	0.0013903	0.000323342	1.70967e-05	+++++++-++-+++-++++++--	30.261	EXOC2	5'UTR
cg27428856	6	111927480	0.000383485	7.91925e-05	1.28257e-06	+?++?+++-+-++-?++--+-?+	25.6176	TRAF3IP2	TSS200;TSS200;TSS200
cg00445443	7	27143478	0.000788953	0.000174922	6.47342e-06	++++++-+++++++-+--+++++	20.1991	HOXA2	TSS1500	chr7:27143181-27143479	Island
cg01193368	7	56855195	-0.00128758	0.000230708	2.39135e-08	+------+---------------	11.9411			chr7:56855145-56855500	Island
cg01274524	7	145280278	-0.000302739	6.79605e-05	8.40358e-06	--+---++--+------+-----	0
cg01587386	7	65970924	-0.000829526	0.000187886	1.00987e-05	-------------+------+--	0			chr7:65970022-65971421	Island
cg01743593	7	56551524	-0.00057269	0.000137238	3.0067e-05	--++-+-+--------------+	0			chr7:56551488-56551713	Island
cg01772945	7	64170364	-0.000580751	0.000138787	2.85824e-05	--++---------+---++---?	29.2436	ZNF107	3'UTR;3'UTR
cg02248486	7	27183196	-0.00135074	0.000306542	1.05108e-05	-?--??---+----?--+---?-	48.3803	HOXA5	1stExon	chr7:27182613-27185562	Island
cg02409125	7	126889555	-0.000621131	0.000131721	2.4112e-06	-?++----------+-----+--	0	GRM8	5'UTR	chr7:126891300-126894205	N_Shore
cg03122674	7	56515752	-0.00143229	0.000264509	6.13306e-08	------++---+-----+-----	13.8089	LOC650226	Body	chr7:56515585-56515864	Island
cg03829739	7	56515510	-0.00148364	0.000293569	4.33143e-07	------++------+--+-----	0	LOC650226	Body	chr7:56515585-56515864	N_Shore
cg03867429	7	57483183	-0.000894573	0.000211177	2.27407e-05	---+------+-+-+--------	41.8664			chr7:57484168-57485070	N_Shore
cg04180046	7	45002736	-0.00128046	0.000183477	2.97625e-12	--+---+---+------------	33.5642	MYO1G	Body	chr7:45002111-45002845	Island
cg05076221	7	27182637	-0.000964511	0.000231481	3.0905e-05	-----?--------+--+---+-	30.4841	HOXA5	Body	chr7:27182613-27185562	Island
cg05086444	7	158854447	0.000974125	0.000182564	9.51284e-08	+++-++++++-++++++++++++	42.0253	VIPR2	Body	chr7:158854446-158854967	Island
cg05371552	7	158854564	0.00117909	0.000260744	6.12555e-06	+-++++++++-+++++++-++++	12.426	VIPR2	Body	chr7:158854446-158854967	Island
cg05655885	7	56515601	-0.00102602	0.000229326	7.67502e-06	-?-+?+++------?------?-	14.413	LOC650226	Body	chr7:56515585-56515864	Island
cg05729836	7	100255435	-0.000440383	0.000105462	2.97017e-05	----+-+-----+-------++-	44.2161	ACTL6B	TSS1500	chr7:100253782-100254150	S_Shore
cg06166490	7	27143334	0.000731669	0.000155405	2.49971e-06	++++-+++++++++-+--+++++	29.3336	HOXA2	TSS1500	chr7:27143181-27143479	Island
cg06688763	7	92238207	-0.000561749	0.000134117	2.80796e-05	-+---+--+------+-----+-	0	CDK6;CDK6	3'UTR;3'UTR
cg07286216	7	56515846	-0.00167731	0.000345241	1.18364e-06	------++---------+----?	0	LOC650226	Body	chr7:56515585-56515864	Island
cg09004351	7	5515555	0.000173469	3.81633e-05	5.48189e-06	+++-++-++++++-++++++++-	0	FBXL18	3'UTR
cg09066361	7	126890254	-0.00100204	0.000183913	5.08054e-08	--+---++--+---+----++--	35.6877	GRM8	5'UTR	chr7:126891300-126894205	N_Shore
cg09317502	7	92857260	-0.000896175	0.000197934	5.9642e-06	-?-+--+-------+--+-----	48.8206	HEPACAM2	TSS1500
cg10182869	7	19813525	-0.000657756	0.000139876	2.57076e-06	------+------+---+-----	9.21028	TMEM196	TSS1500	chr7:19812569-19813005	S_Shore
cg11755560	7	56551492	-0.000735902	0.000140208	1.53224e-07	-?-----+---+------+----	0			chr7:56551488-56551713	Island
cg12009398	7	158854856	0.000786803	0.000152893	2.65967e-07	+?+-?+-+++-+++?++++++?+	53.6886	VIPR2	Body	chr7:158854446-158854967	Island
cg12803068	7	45002919	-0.00189312	0.000267919	1.59439e-12	-++---+-+-------------?	37.3448	MYO1G	Body	chr7:45002111-45002845	S_Shore
cg13398368	7	30807869	-0.000365776	8.67697e-05	2.49251e-05	-+-+--+-----+-++------?	49.7497			chr7:30810863-30811550	N_Shelf
cg13710308	7	158854763	0.000444603	0.000102644	1.4808e-05	-?+-?+-+++-++-?++++++?-	0	VIPR2	Body	chr7:158854446-158854967	Island
cg13763098	7	56516117	-0.0010533	0.000231618	5.42641e-06	+?-+?--+--+---?------?-	28.1202	LOC650226	TSS200	chr7:56515585-56515864	S_Shore
cg13917964	7	30635712	0.000511364	0.000112834	5.84283e-06	-+++++++-++++--+-+++-+-	10.9816	GARS	Body	chr7:30634124-30635058	S_Shore
cg13975369	7	130080553	-0.000441496	0.00010202	1.50771e-05	++-+-+-++--------------	35.1686	TSGA14	Body	chr7:130080527-130081067	Island
cg14264125	7	158512597	-0.000693464	0.00011179	5.53035e-10	-?+----------++--+-----	35.2407
cg14398929	7	64878160	-0.000544533	0.000127496	1.94631e-05	-+--+-++----+-+--+---++	45.5609
cg14617562	7	63386748	-0.00049131	0.00011292	1.35549e-05	-?--?-+----+-+?--+---?-	2.04982			chr7:63386608-63386885	Island
cg14882265	7	27184375	-0.000941502	0.000220097	1.88862e-05	------+--+----+--+-----	22.6506	HOXA5	TSS1500	chr7:27182613-27185562	Island
cg15073666	7	56551007	-0.00102283	0.000194874	1.53198e-07	--+----+------+--------	26.0515			chr7:56551488-56551713	N_Shore
cg15254881	7	126890512	-0.000874642	0.00019819	1.01882e-05	+-++--++--+---+--+--+--	25.3586	GRM8	5'UTR	chr7:126891300-126894205	N_Shore
cg15730180	7	56551112	-0.000632454	0.000141667	8.03107e-06	---+-+++--+---+---+----	0			chr7:56551488-56551713	N_Shore
cg16751451	7	55086091	-0.000456607	0.000108223	2.45256e-05	------?-+-+--++------+-	0	EGFR	TSS1500;TSS1500;TSS1500;TSS1500	chr7:55086141-55088105	N_Shore
cg16875104	7	30635889	0.00100596	0.000212557	2.21607e-06	+?+--?++-+-+-+-+-+++++-	31.752	GARS	Body	chr7:30634124-30635058	S_Shore
cg17082225	7	56673049	-0.000848843	0.000165129	2.74027e-07	-+-+-+-+---------------	27.5444
cg17876758	7	56563742	-0.000851002	0.000170799	6.27774e-07	---+--+-----+----+----+	32.5143	DKFZp434L192	TSS200
cg17944572	7	100888748	0.00068273	0.000155766	1.17033e-05	++++++++-+-++--+++++++-	0	FIS1	TSS1500	chr7:100888069-100888488	S_Shore
cg18557149	7	56515666	-0.00116391	0.000229976	4.17032e-07	-----+++---------------	0	LOC650226	Body	chr7:56515585-56515864	Island
cg18574254	7	126889015	-0.000639109	0.000121247	1.35598e-07	--+--?+-------+--------	29.7777	GRM8	5'UTR	chr7:126891300-126894205	N_Shelf
cg18579879	7	120968913	-0.00047535	0.000111451	1.99827e-05	-++----+------+--------	18.406	WNT16	TSS200;Body	chr7:120969587-120970743	N_Shore
cg19089201	7	45002287	-0.000484261	8.3771e-05	7.43572e-09	--------+--------------	48.3537	MYO1G	3'UTR	chr7:45002111-45002845	Island
cg19432993	7	27143287	0.000596506	0.000132528	6.76378e-06	+++--+++++++++-+--+++++	20.2388	HOXA2	TSS1500	chr7:27143181-27143479	Island
cg19802458	7	100888750	0.000613973	0.000144642	2.18817e-05	++++++++-+-++--+++++++-	19.7433	FIS1	TSS1500	chr7:100888069-100888488	S_Shore
cg19929638	7	155584080	-0.00057132	0.000129575	1.03762e-05	-+-+---+-----++-++---+-	0			chr7:155579868-155580392	S_Shelf
cg21429551	7	30635762	0.000865785	0.000197876	1.21218e-05	++++-++++++++--+-++++--	16.5104	GARS	Body	chr7:30634124-30635058	S_Shore
cg22132788	7	45002486	-0.000723868	0.000111637	8.92383e-11	-?--?---+-----?------?-	50.937	MYO1G	Body	chr7:45002111-45002845	Island
cg22500876	7	45187902	-0.000813197	0.000166449	1.03133e-06	-?-+?---------?-+----?-	14.3229
cg22970003	7	157406032	0.00093291	0.000212268	1.10792e-05	++++++-+++-+-+-++++++++	23.6347	PTPRN2	Body;Body;Body	chr7:157405009-157406608	Island
cg23715104	7	135413099	-0.000850037	0.000144895	4.44933e-09	-------+------+----+-+-	13.7981	SLC13A4	TSS200
cg23936031	7	27183133	-0.00108606	0.000222477	1.0518e-06	-----?--------+--+---+-	37.6674	HOXA5	1stExon	chr7:27182613-27185562	Island
cg24398379	7	56516076	-0.000884738	0.000198342	8.17051e-06	-------+---+-----+-----	0	LOC650226	TSS200	chr7:56515585-56515864	S_Shore
cg25307665	7	27183694	-0.00106953	0.000243655	1.13595e-05	----+-+--+----+--+---+-	24.5857	HOXA5	TSS1500	chr7:27182613-27185562	Island
cg25866143	7	27183262	-0.00103211	0.000239207	1.59814e-05	-?--??---+----?--+---?-	29.5082	HOXA5	5'UTR;1stExon	chr7:27182613-27185562	Island
cg25910261	7	157405965	0.00116961	0.000221706	1.32395e-07	++++-+-+++-+++-++++++++	16.3059	PTPRN2	Body;Body;Body	chr7:157405009-157406608	Island
cg25949550	7	145814306	0.000535725	6.15325e-05	3.13753e-18	++-+++++++++++++++++++-	36.786	CNTNAP2	Body	chr7:145813030-145814084	S_Shore
cg25963505	7	135413023	-0.000789405	0.000129344	1.0401e-09	--------------+----+-+-	19.1422	SLC13A4	TSS200
cg26262573	7	56516129	-0.00140724	0.000275607	3.29068e-07	------++---+--+--+-----	0	LOC650226	TSS200	chr7:56515585-56515864	S_Shore
cg27177058	7	63251072	-0.000490988	0.000114845	1.90954e-05	--+----+------+--------	5.7227			chr7:63250057-63250948	S_Shore
cg01449144	8	49782592	-0.000513397	0.000118314	1.42944e-05	++-----------++-------+	0			chr8:49782687-49783270	N_Shore
cg01829829	8	110984575	-0.000498441	0.000112356	9.15242e-06	-+++---+---++++--------	9.57027	KCNV1	Body	chr8:110986113-110986983	N_Shore
cg03551401	8	132051228	-0.00101416	0.000174385	6.04005e-09	--+--------------------	0	ADCY8	Body	chr8:132052203-132054749	N_Shore
cg03795071	8	47318907	-0.000569102	0.000126606	6.9549e-06	-?----+-------+-------?	4.12028
cg04880091	8	43132451	-0.00135056	0.000323002	2.8987e-05	--+-----------------+--	12.3159			chr8:43132045-43132478	Island
cg05063520	8	49835999	-0.000313993	6.37865e-05	8.54195e-07	-?-+?---------?-+----?-	0			chr8:49835987-49836231	Island
cg05570783	8	71016364	-0.00061154	0.000133511	4.63985e-06	-+------+-+---++-----+-	5.31312
cg07757887	8	104382523	-0.000487977	0.000105985	4.14045e-06	-+-+--+-+------+----+-?	48.3428	CTHRC1	TSS1500	chr8:104383409-104384109	N_Shore
cg08005165	8	55380663	0.000662262	0.000124636	1.07493e-07	++-+++++++-+++++++++++-	17.3509			chr8:55382639-55383189	N_Shore
cg08415582	8	57030523	-0.000949104	0.000200027	2.08633e-06	-?+-------+------+-----	0			chr8:57030196-57030884	Island
cg08496775	8	80523226	-0.000732327	0.00015831	3.72957e-06	+?++----+-----+--------	0	STMN2	TSS200	chr8:80523975-80525765	N_Shore
cg09660970	8	74005022	-0.000598873	0.000125264	1.74523e-06	--+--+-+-------++-----+	0	C8orf84	Body	chr8:74005021-74005856	Island
cg10704673	8	43136327	-0.000563532	0.00012132	3.4004e-06	+--+----------------+--	19.3666			chr8:43132045-43132478	S_Shelf
cg11240062	8	144361073	-0.0013227	0.000289008	4.72413e-06	+?++?---+-----?------?-	0			chr8:144360666-144361504	Island
cg11383474	8	43136445	-0.00117419	0.000209255	2.00799e-08	+++--------+--+-----+--	20.7625			chr8:43132045-43132478	S_Shelf
cg11430197	8	43102008	-0.000728728	0.000173401	2.63905e-05	+-+---+---+--++-----+--	27.4247			chr8:43101489-43102542	Island
cg11948766	8	49494499	-0.000189614	4.31674e-05	1.12042e-05	-?+-?---+----+?++----?-	16.2836
cg13293535	8	11597251	-0.00132612	0.000288712	4.36436e-06	-+++----+-------+-+--+-	45.4282	GATA4	Body
cg14676272	8	49836160	-0.000483765	9.45059e-05	3.07344e-07	-+++-------------------	32.8012			chr8:49835987-49836231	Island
cg17047106	8	131961479	-0.000447301	9.85231e-05	5.62373e-06	---+----------++----+--	22.2699	ADCY8	Body
cg19808847	8	49836230	-0.000613185	0.000113072	5.86143e-08	+--+---------+------++-	33.8828			chr8:49835987-49836231	Island
cg21921361	8	146130070	-0.000433331	0.000101364	1.91152e-05	-?-+--+-----+-+-----++?	42.5903			chr8:146126088-146128055	S_Shelf
cg22137815	8	97585510	-0.000448109	0.000101398	9.90157e-06	--+---+-+-----+-----++-	51.8266	SDC2	Body
cg22414525	8	27946619	-0.000803906	0.000141114	1.22022e-08	---+--------+-------+--	39.6195			chr8:27950470-27950868	N_Shelf
cg23964820	8	32076032	-0.000903202	0.000211965	2.03426e-05	++------------+-------?	0	NRG1	Body
cg24063962	8	144790395	-0.000739056	0.000175348	2.49994e-05	-++-+--------+++----+--	6.44827	LOC100130274	TSS200	chr8:144788491-144791059	Island
cg25327343	8	120221797	0.000639304	0.000120376	1.09098e-07	++++++++++++++-+++++++-	22.6168	MAL2	Body	chr8:120220388-120221222	S_Shore
cg26577017	8	80523191	-0.000854877	0.000158623	7.07042e-08	-+-----+------+--------	0	STMN2	TSS200	chr8:80523975-80525765	N_Shore
cg27655507	8	20159789	-0.000698207	0.000150853	3.68525e-06	-+++--+++----+---------	0			chr8:20160811-20161685	N_Shore
cg07776015	9	107266629	-0.00033577	7.20192e-05	3.12814e-06	+-----+-+--------+----+	38.5998	OR13F1	1stExon
cg12617538	9	69786570	-0.000394313	9.07324e-05	1.38713e-05	---+------+---+-------+	5.99271			chr9:69785274-69787720	Island
cg13246426	9	130996216	-0.000255681	5.59353e-05	4.85371e-06	+----++-+------+---++--	39.5754	DNM1	Body;Body	chr9:130996210-130996443	Island
cg13702226	9	1056640	-0.00065027	0.000142895	5.34696e-06	------+--------+----+--	31.7377	DMRT2	Body;3'UTR;3'UTR
cg21216562	9	140045508	-0.000740359	0.000141234	1.58765e-07	+?-?----------+-------?	39.2005	GRIN1	Body;Body;Body	chr9:140042285-140043008	S_Shelf
cg00082939	10	77165293	0.000988419	0.000236523	2.9285e-05	+++-+++-+--+++-++++++++	30.0944	C10orf41	Body;Body	chr10:77155128-77169600	Island
cg00238295	10	85984439	-0.00061835	0.000142462	1.42184e-05	------++----+-+-+----+?	29.2128	LRIT2	Body
cg00538147	10	125751609	0.00120831	0.000268613	6.84968e-06	++-+++-+++-++--+++++++?	0			chr10:125751132-125751984	Island
cg00646347	10	135044856	0.000802247	0.000145876	3.80871e-08	+++-++++++++---++++++++	0	UTF1	Body	chr10:135044780-135044992	Island
cg01841312	10	38069945	-0.000776192	0.000152219	3.41141e-07	-----------++++------+-	42.2937			chr10:38069586-38069946	Island
cg05252487	10	124670562	-0.000676915	0.000156846	1.59035e-05	-+-+------+---+-------+	35.8442	FAM24A	5'UTR
cg05665581	10	124669393	-0.000968452	0.000162926	2.77924e-09	-?+--------+--+-------?	39.2336	FAM24A	TSS1500
cg07197290	10	66814060	-0.000784928	0.000182186	1.64447e-05	--++------+---+--------	0			chr10:66813635-66814061	Island
cg08234653	10	44223817	-0.000878498	0.000190231	3.87363e-06	--------------++-----+-	0			chr10:44223816-44224026	Island
cg08326370	10	124904126	0.000246552	5.49506e-05	7.23019e-06	++-++++++++++++-+++++++	0			chr10:124905634-124906161	N_Shore
cg14282850	10	123924917	0.000646722	0.000129208	5.57844e-07	-+-+++++++-+++++-++++++	31.9081	TACC2	Body;Body;Body;Body	chr10:123922850-123923542	S_Shore
cg14583127	10	37940493	-0.000922438	0.000219004	2.53146e-05	--++---+------+--+----+	12.2156			chr10:37940422-37940674	Island
cg15261897	10	37969553	-0.000712638	0.00015677	5.47356e-06	---+-+-+--------++-+---	19.065			chr10:37969136-37970350	Island
cg18107355	10	37940899	-0.000954578	0.000180972	1.3296e-07	-+-+--?-------+--+-----	30.593			chr10:37940422-37940674	S_Shore
cg20424709	10	37940673	-0.00061649	0.000139082	9.31148e-06	-?+-?--++-----?--+--+?-	15.4558			chr10:37940422-37940674	Island
cg24553184	10	95752893	-0.000436359	9.83205e-05	9.07432e-06	---+---++-+--+-+---++-+	31.1377	PLCE1	TSS1500	chr10:95753347-95754201	N_Shore
cg25722727	10	125751983	0.0010095	0.000241928	3.00979e-05	-+-+-+-+++-++--+++++++-	0			chr10:125751132-125751984	Island
cg26229752	10	131697345	-0.000651862	0.000154606	2.4836e-05	-+----+++---+-------+--	0	EBF3	Body	chr10:131697079-131697412	Island
cg00428568	11	18067256	-0.000652237	0.000154779	2.50901e-05	-------+-------+-------	0			chr11:18067716-18067928	N_Shore
cg01297180	11	16625289	0.000478411	0.000110835	1.58577e-05	+---+++-++-+++-+-++++++	16.8235			chr11:16626053-16629180	N_Shore
cg01615475	11	50227199	-0.00061435	0.000140519	1.23115e-05	---+--++------+-------+	0			chr11:50227031-50227326	Island
cg01649773	11	27015991	-0.000659186	0.000149657	1.05963e-05	---+---+--+--+--+---+--	38.6793	FIBIN	5'UTR;1stExon
cg02791145	11	50220426	-0.000617522	0.000136144	5.73861e-06	---+---+---------------	0
cg03252786	11	125106056	-0.0002799	5.54092e-05	4.38333e-07	---+----+---+---+-----?	29.5674	PKNOX2	5'UTR
cg04394529	11	2067849	-0.000876497	0.00018323	1.72181e-06	-+-+-------++-+--------	47.5031
cg04452896	11	123940679	-0.000515681	8.89493e-05	6.73224e-09	--+----------+--------?	7.23661
cg06130072	11	1036714	-0.000644293	0.000149482	1.63123e-05	-?++?--+------?+--+--?-	16.8773	MUC6	TSS200	chr11:1036420-1036827	Island
cg06200514	11	7052239	-0.000521638	9.16919e-05	1.27764e-08	-+++--+--------------+?	35.9418	NLRP14	5'UTR
cg06267084	11	392508	0.000246638	5.61288e-05	1.11206e-05	++-+++--++-+++++++--++-	0			chr11:394257-394619	N_Shore
cg06547849	11	117666597	0.000755204	0.00014724	2.91161e-07	+++-++-+++++-+-+++++-+?	28.675	DSCAML1	Body	chr11:117666634-117668141	N_Shore
cg10287786	11	117666000	0.00133344	0.000196551	1.16724e-11	++++++++++++---++++++++	41.0402	DSCAML1	Body	chr11:117666634-117668141	N_Shore
cg10788371	11	76381040	0.000480511	0.000100568	1.77069e-06	-+-+++++++--+-++++++---	41.8168	LRRC32	5'UTR;1stExon;5'UTR	chr11:76381449-76382295	N_Shore
cg11909574	11	58598338	-0.00107267	0.000233319	4.27759e-06	+--+---------+-+-+----?	2.39011
cg12980201	11	124742958	-0.000770286	0.000139068	3.04365e-08	-+--+-------+--+-------	1.42716	ROBO3	Body	chr11:124745909-124746773	N_Shelf
cg13153466	11	123008499	0.000810974	0.000179696	6.39091e-06	++++---+++-+++-++++++-+	13.5686	ASAM	Body
cg13171406	11	92712998	0.000312476	6.90677e-05	6.06238e-06	+?++?+--++++++?++--++?-	20.2732	MTNR1B	Body
cg13985437	11	76381044	0.000254999	6.06093e-05	2.58487e-05	-+-+++++-+-+-+++++++---	28.1143	LRRC32	5'UTR;TSS200	chr11:76381449-76382295	N_Shore
cg14842237	11	63784102	0.000337901	7.98268e-05	2.30672e-05	+++-++-+++-+-++++-++++?	9.88705	MACROD1	Body
cg14921271	11	43698547	-0.000487635	0.000102939	2.16752e-06	---+--+-+----------+++-	49.1265			chr11:43702016-43702597	N_Shelf
cg15124926	11	102702624	-0.000798314	0.000184602	1.52863e-05	----------+---+-+------	0
cg16943635	11	62067691	-0.000846516	0.000157322	7.41566e-08	-+++--+---+-----------?	15.4226	SCGB1D4	TSS1500
cg19484305	11	123940566	-0.000792238	0.000159702	7.02323e-07	------+----------+----?	15.3362
cg19486271	11	47235900	0.000951205	0.000217939	1.2739e-05	-+++-+--++++++-+++-+++-	28.1563	DDB2	TSS1500	chr11:47236404-47236933	N_Shore
cg19783404	11	67751269	-0.000477322	8.31076e-05	9.27834e-09	---+---++---+-+-----+-?	38.2235
cg20492912	11	118230053	-0.000438183	9.31802e-05	2.56953e-06	---+--+-----------+----	11.5753	UBE4A	TSS1500	chr11:118230164-118230368	N_Shore
cg20686554	11	5442443	-0.0006863	0.000147496	3.27122e-06	-+-+--+-----+-+--+---+-	47.485	OR51Q1	TSS1500
cg21820873	11	64138719	0.000781056	0.000186551	2.82881e-05	++----++++++-++++-+++++	40.3268	RPS6KA4	Body;Body	chr11:64136814-64138187	S_Shore
cg22081008	11	47236131	0.000370951	8.53236e-05	1.37647e-05	++++----+++++--+++++++?	32.9327	DDB2	TSS1500	chr11:47236404-47236933	N_Shore
cg22827833	11	13295841	-0.000379779	7.17631e-05	1.20902e-07	+?------+--------------	28.7465			chr11:13298796-13300735	N_Shelf
cg23109714	11	529028	-0.00031984	7.39185e-05	1.51203e-05	++----------++----+--+-	15.6615
cg23193831	11	43177729	-0.000371672	8.68587e-05	1.877e-05	+--+--+------++--+--+-?	48.0628
cg23667955	11	66191641	-0.000424572	9.87916e-05	1.72614e-05	-?++---+------+---+----	0	NPAS4	Body	chr11:66188130-66189397	S_Shelf
cg23886747	11	130297197	-0.000807906	0.000185036	1.26416e-05	---+-+-------+--+------	9.64299	ADAMTS8	Body	chr11:130297401-130298517	N_Shore
cg24011500	11	61049230	-0.000634294	0.000151641	2.87844e-05	-++-------+----+--+-++-	0	VWCE	Body
cg24829292	11	132951838	0.000862816	0.000181353	1.95852e-06	+-++++-++++--++++++++++	0	OPCML	Body	chr11:132951692-132952260	Island
cg24994249	11	118230048	-0.000411329	9.72165e-05	2.32587e-05	--+---+---+------------	0	UBE4A	TSS1500	chr11:118230164-118230368	N_Shore
cg24997140	11	86572390	-0.000367306	7.41611e-05	7.3146e-07	---+----------+--++---?	9.95824
cg26283170	11	132951950	0.000689996	0.000163552	2.45596e-05	+++++?++++----+++++++++	0	OPCML	Body	chr11:132951692-132952260	Island
cg26664752	11	123940635	-0.0005052	0.000104718	1.40445e-06	--+-----+-----+-------?	11.3682
cg00097357	12	33591336	-0.000492057	0.000108015	5.22776e-06	+--+--------++---------	0	SYT10	Body	chr12:33591763-33593050	N_Shore
cg00791253	12	118405665	0.000824834	0.000153932	8.39412e-08	+++++-++++++-++++++++-+	1.30163	KSR2	Body	chr12:118406590-118407364	N_Shore
cg01837362	12	34492938	-0.0010791	0.000259596	3.22672e-05	---+---+--+------------	19.9613			chr12:34493973-34496968	N_Shore
cg02703627	12	34488920	-0.000819376	0.000171776	1.84194e-06	------+-------+------+-	3.21114			chr12:34488610-34489037	Island
cg05383657	12	34757822	-0.000583527	0.000128762	5.84731e-06	----+---+---+-+-------?	56.8828
cg06213250	12	132617254	-0.000397685	8.70397e-05	4.90048e-06	+--------------+-------	17.9699			chr12:132619197-132620960	N_Shore
cg06840837	12	110211393	-0.0003836	9.098e-05	2.48335e-05	---+--+-----+-+--------	0	MGC14436	TSS200;TSS200
cg06892868	12	110211321	-0.000934612	0.000149266	3.81532e-10	--++------+---+--+----+	47.8741	MGC14436	TSS200;TSS200
cg07390463	12	34487126	-0.00071401	0.00014704	1.19845e-06	+?-+--------+---------+	24.2648			chr12:34488610-34489037	N_Shore
cg08126223	12	49251284	0.00021865	5.01863e-05	1.31993e-05	+--++-+-++--++++-+-++++	7.31106	RND1	3'UTR
cg08730239	12	47226453	-0.0006529	0.000149734	1.29833e-05	+--+----------+--------	0			chr12:47224912-47225664	S_Shore
cg08799922	12	7245030	-0.0010121	0.000239338	2.34997e-05	----------++--+---+----	0	C1R	1stExon;5'UTR
cg09251362	12	110211325	-0.000803883	0.000136509	3.88836e-09	-+-+--+---+---+------++	58.9764	MGC14436	TSS200;TSS200
cg09792000	12	47225979	-0.000903648	0.000192427	2.65234e-06	-?-+--+------+---------	0			chr12:47224912-47225664	S_Shore
cg10588893	12	34464089	-0.000606709	0.000131496	3.95163e-06	+--+-++-------+-------?	0
cg10931853	12	34548115	-0.000767098	0.000163474	2.69925e-06	-?+-?---------?------??	28.2375
cg11600470	12	34443659	-0.000478643	0.000111617	1.80092e-05	+-+---------------+--+?	24.8421
cg13537240	12	2761549	0.000293262	6.96188e-05	2.52679e-05	++-++-++++-+++-+-++++++	7.98126	CACNA1C	Body
cg13891539	12	30322730	-0.000774228	0.000169978	5.24194e-06	--++---+--++-++-+------	49.4231			chr12:30322763-30323555	N_Shore
cg14043509	12	4141051	-0.000654185	0.000130475	5.33511e-07	+-----+------++--------	2.01948			chr12:4140520-4141052	Island
cg15357934	12	58138320	-0.000760646	0.000150234	4.12569e-07	-?+---+------+------+--	16.5082	TSPAN31	TSS1500
cg15461017	12	34519837	-0.000447235	0.000106847	2.84227e-05	+--+--++------------++?	29.0975
cg15865243	12	34496342	-0.000820533	0.000171767	1.77931e-06	-+++--------+----------	19.3493			chr12:34493973-34496968	Island
cg16005224	12	101603174	-0.00059583	0.000112804	1.27774e-07	-++----+-----+-+------+	16.6179	SLC5A8	Body	chr12:101603387-101603933	N_Shore
cg16266358	12	110211391	-0.000361532	7.87673e-05	4.43521e-06	-+----+-------+--------	0	MGC14436	TSS200;TSS200
cg16300531	12	118405988	0.00154515	0.000260378	2.95187e-09	+++++-++++++-++++++++-+	19.3931	KSR2	5'UTR;1stExon	chr12:118406590-118407364	N_Shore
cg16945633	12	133170342	-0.0007507	0.000158916	2.31389e-06	+?--------+---+--+-----	21.3444			chr12:133168946-133169191	S_Shore
cg17768691	12	14720948	0.000417331	9.53445e-05	1.20278e-05	++-++-++++-+---++++++++	5.32146	PLBD1	TSS200	chr12:14720248-14721093	Island
cg19067392	12	131291630	-0.000199839	4.77242e-05	2.82199e-05	+-++--+---------+++----	51.5186	STX2	Body
cg19632664	12	34447816	-0.000442692	0.000106152	3.04142e-05	------+-----+--------+?	8.64494
cg19710323	12	34499253	-0.000474515	0.000103119	4.1918e-06	++-----------------++--	0			chr12:34500550-34500814	N_Shore
cg19781472	12	56883202	-0.000794368	0.000154904	2.92635e-07	--+---------+-++------?	34.257	GLS2	TSS1500	chr12:56881401-56882702	S_Shore
cg20905088	12	28116451	-0.000785706	0.000131492	2.29663e-09	---+--+---+---++------+	35.0122	PTHLH	Body
cg21126707	12	81111012	-0.000670624	0.000161094	3.14191e-05	--+---++--+---++----+--	35.3424	MYF5	1stExon	chr12:81110725-81111126	Island
cg21451653	12	34551994	-0.000703772	0.000160496	1.15998e-05	+-++-------+--+-----+-+	25.5072
cg22458088	12	34458119	-0.000989537	0.000206379	1.62866e-06	---++---------+---+-+-?	9.11234
cg24570064	12	4140993	-0.000565797	9.8114e-05	8.08241e-09	-------+------+------+-	18.9202			chr12:4140520-4141052	Island
cg25343246	12	34756291	-0.000758956	0.000163133	3.2811e-06	--++--+-------+-----+-+	27.4812
cg26929573	12	34548136	-0.000472633	0.000113143	2.94977e-05	---+----------+-------?	33.9388
cg00313750	13	25746473	-0.000774991	0.000166366	3.18772e-06	---+--------+++-----+--	0	FAM123A	TSS1500;TSS1500	chr13:25743998-25746127	S_Shore
cg04766834	13	45912168	0.000388974	8.77219e-05	9.24277e-06	+++++++-++---++++++++++	0	TPT1;SNORA31	Body;TSS1500	chr13:45914617-45915656	N_Shelf
cg11747081	13	76444823	-0.000652112	0.000125231	1.91655e-07	+-------+-+---+--------	25.7494
cg17481703	13	76444831	-0.000578357	0.000132913	1.35282e-05	+-------+-+---------+--	16.3252
cg18815647	13	25744676	-0.000616223	0.000114332	7.05462e-08	--+----------+------+-+	14.6389	FAM123A	Body;1stExon	chr13:25743998-25746127	Island
cg20806725	13	76444850	-0.000463572	0.000104324	8.84706e-06	+-------+-+---+-+------	15.7588
cg21169357	13	62516636	-0.000766744	0.000155184	7.77734e-07	++-+--+-------+-------?	58.5922
cg21341928	13	25670327	0.00110422	0.000215787	3.1013e-07	++++++-+++++++-++++++++	16.935	PABPC3	1stExon;5'UTR	chr13:25670041-25670531	Island
cg23198025	13	26825110	-0.000643528	0.000127563	4.54072e-07	--------------+--------	8.51196			chr13:26827936-26829103	N_Shelf
cg24850860	13	37679692	0.000259141	5.49742e-05	2.43053e-06	+--+++++++++--+++---++-	49.9546	CSNK1A1L	1stExon;5'UTR
cg03008515	14	20692622	-0.000543693	0.000116092	2.8228e-06	-++-----------+-----+--	0	OR11H6	1stExon
cg04904561	14	104394831	-0.00157095	0.000224361	2.52524e-12	--+---+----------+-----	16.1261	TDRD9	5'UTR;1stExon	chr14:104394529-104395234	Island
cg05282518	14	20344920	-0.0013044	0.00019088	8.28163e-12	-?-+-------------------	44.6953	OR4K2	1stExon
cg06884495	14	104394621	-0.00101178	0.000143171	1.584e-12	--------------------+--	0	TDRD9	TSS200	chr14:104394529-104395234	Island
cg12154261	14	104394530	-0.0010817	0.00015039	6.35479e-13	-?--?---------?------?-	27.4411	TDRD9	TSS1500	chr14:104394529-104395234	Island
cg14336566	14	104395165	-0.00075035	0.000158475	2.19262e-06	--+-------------++--+-+	13.9129	TDRD9	Body	chr14:104394529-104395234	Island
cg14471244	14	80677608	-0.000543164	0.000113227	1.60955e-06	+-+---------+++++------	5.60313	DIO2	1stExon;1stExon;Body
cg16793370	14	105371541	-0.000562516	0.000131129	1.7884e-05	---+---++-----+-----++-	53.1306			chr14:105371528-105373330	Island
cg18333511	14	81903609	-0.000835025	0.00017724	2.46174e-06	+-++-?-+------+--------	54.5759			chr14:81902091-81903147	S_Shore
cg19474546	14	35999002	-0.00121767	0.000179827	1.27584e-11	-+-+-------+----------?	58.3922			chr14:36002598-36005013	N_Shelf
cg20051118	14	20528812	-0.000654222	0.000155372	2.54618e-05	------+-------+--++---+	21.9881	OR4L1	1stExon
cg23076370	14	107095027	-0.00050178	0.00011518	1.32169e-05	+?++--+------+---------	35.9317
cg01030481	15	40423556	-0.000437568	9.47876e-05	3.90636e-06	+-++---++-----+-------?	30.8299
cg01359532	15	75045126	-0.000518993	0.000101927	3.54636e-07	-+----+-------------+--	2.86473	CYP1A2	Body
cg01673669	15	60298900	0.000524424	0.000109405	1.63977e-06	+++-++++++++++-++++++++	25.241			chr15:60296135-60298520	S_Shore
cg04459939	15	90291141	-0.000900608	0.000180642	6.17703e-07	------+?-------+-----+-	11.8834			chr15:90293221-90294733	N_Shelf
cg05549655	15	75019143	-0.000930538	0.000134137	3.99896e-12	-+--------+------------	37.1467	CYP1A1	TSS1500	chr15:75018186-75019336	Island
cg05972503	15	89901456	-0.000554519	0.000132212	2.73888e-05	-----+--+---++-+-------	0			chr15:89901914-89902785	N_Shore
cg07576222	15	67357975	-0.000435502	0.000104768	3.22729e-05	--+---+----------+----?	6.97409	SMAD3	TSS1500	chr15:67357339-67359061	Island
cg09214243	15	29968124	0.0014834	0.000302109	9.10099e-07	++-+++--++-+-+-++++++++	0			chr15:29967209-29967621	S_Shore
cg09661984	15	25513376	-0.000719898	0.000167578	1.73991e-05	--++--+-------+--+----+	33.0797	HBII-52-46	TSS1500
cg11544420	15	99409957	-0.00046169	0.000110134	2.76432e-05	--+--+----++-++----++--	10.7131	IGF1R	Body
cg11924019	15	75019283	-0.000922651	0.000148406	5.06582e-10	----------+------------	58.789	CYP1A1	TSS1500	chr15:75018186-75019336	Island
cg12101586	15	75019203	-0.00142312	0.000198573	7.68021e-13	----------+------------	44.0496	CYP1A1	TSS1500	chr15:75018186-75019336	Island
cg12418190	15	37403304	0.000151012	3.59432e-05	2.6528e-05	+-++-+-++++-++++-+-+-++	27.4601			chr15:37403042-37403267	S_Shore
cg13077138	15	24921183	-0.000748091	0.000143652	1.91231e-07	+--+-+---------------+-	38.0426	C15orf2	1stExon	chr15:24920613-24921252	Island
cg13570656	15	75019196	-0.00133462	0.000213814	4.3207e-10	----------+-----+------	33.058	CYP1A1	TSS1500	chr15:75018186-75019336	Island
cg14172427	15	25319113	-0.000385932	9.22372e-05	2.86265e-05	--------------+--+---+-	25.6127	SNORD116-10	TSS200
cg16276982	15	29968032	0.000793882	0.000172886	4.39148e-06	+++++++-++++-+-++++++--	0.553704			chr15:29967209-29967621	S_Shore
cg17852385	15	75019188	-0.000835266	0.000161079	2.15486e-07	------+---+------+-----	17.5429	CYP1A1	TSS1500	chr15:75018186-75019336	Island
cg18092474	15	75019302	-0.00139488	0.000226754	7.67528e-10	+---------+------------	33.068	CYP1A1	TSS1500	chr15:75018186-75019336	Island
cg18253757	15	83331586	-0.000640629	0.000127765	5.32719e-07	----------++--++-+-----	21.24	AP3B2	Body
cg19167793	15	25842536	-0.000451608	0.000100196	6.56819e-06	--+----++-+---+-----+--	2.72727			chr15:25841858-25842148	S_Shore
cg19433697	15	60294787	0.000324797	7.76864e-05	2.90385e-05	+++-+++-++++++-+--++-++	46.5131			chr15:60296135-60298520	N_Shore
cg19903927	15	23811369	0.000778031	0.000183164	2.15956e-05	+?-+?+++-+++++?++-+++?-	0	MKRN3	1stExon
cg22549041	15	75019251	-0.00136329	0.000213773	1.8028e-10	----------+------------	57.6812	CYP1A1	TSS1500	chr15:75018186-75019336	Island
cg23335299	15	90291756	-0.00079024	0.000188105	2.65679e-05	-------+-+-+-------+--?	5.95081			chr15:90293221-90294733	N_Shore
cg24206111	15	65186032	0.000585086	0.00011731	6.11643e-07	+++-?+-++++++-?++++++??	0
cg25404375	15	99409942	-0.000682703	0.000159153	1.78998e-05	----------+--++-+--+-++	0	IGF1R	Body
cg26516004	15	75019376	-0.000343055	6.25755e-05	4.19938e-08	----------+-----+------	42.5902	CYP1A1	TSS1500	chr15:75018186-75019336	S_Shore
cg26697583	15	89992598	-0.000738673	0.000170801	1.52706e-05	---++---+-+---+--------	0
cg00130223	16	33070551	-0.000767936	0.000175376	1.19338e-05	+-+-----+--------------	16.8138			chr16:33070214-33071314	Island
cg00253658	16	54210496	-0.000959578	0.000216819	9.61253e-06	--+-------+---+++----++	43.4922
cg00427939	16	3217249	-0.000366849	8.58769e-05	1.939e-05	---+---+----+-++----++-	12.5627			chr16:3220438-3221356	N_Shelf
cg00876757	16	33483591	-0.0015445	0.000356039	1.4378e-05	----------------++----?	0			chr16:33483184-33483512	S_Shore
cg02319392	16	83841324	-0.000346869	7.78114e-05	8.28016e-06	+-----+++-----------+--	31.8899	HSBP1	TSS1500	chr16:83841412-83841988	N_Shore
cg02890863	16	3081463	-0.000539439	0.000101203	9.80717e-08	-?-+----------+--------	7.88148	CCDC64B	Body	chr16:3079536-3079954	S_Shore
cg02985292	16	687604	0.000522164	0.000122084	1.89365e-05	++-+++++++++++-++++++--	0	C16orf13	TSS1500;TSS1500;TSS1500;TSS1500;TSS1500	chr16:682634-687106	S_Shore
cg03507326	16	2801952	0.000391669	9.16033e-05	1.90527e-05	+++----+-+-++--++-+++--	29.3715	LOC100128788;SRRM2	Body;TSS1500	chr16:2801913-2803409	Island
cg03873392	16	10801987	-0.000702575	0.000147097	1.78579e-06	--++----+--+--+-------?	48.5072
cg04468817	16	2903392	-0.000605126	0.000141827	1.98419e-05	---+----+-----+--------	10.648	PRSS22	Body	chr16:2902829-2903362	S_Shore
cg04566147	16	34778087	-0.000467701	0.000106035	1.02986e-05	+-++---+------------+--	0			chr16:34777874-34778144	Island
cg05306472	16	73517129	-0.000417268	8.63368e-05	1.34474e-06	---++-+---+------------	0
cg05594286	16	86840467	0.00102572	0.000216537	2.16968e-06	++++++++++++-+++++++++?	15.0742
cg05917111	16	75568999	-0.000772984	0.00018371	2.58057e-05	+-++--+-------+++--++-+	18.0982	CHST5	5'UTR
cg06077305	16	2903246	-0.000434947	9.40339e-05	3.73824e-06	-+++----------++-------	27.6125	PRSS22	Body	chr16:2902829-2903362	Island
cg06324909	16	33574151	-0.000492686	0.000112	1.08753e-05	--++-----------+-------	18.3836			chr16:33573088-33573972	S_Shore
cg07494914	16	46461571	-0.000467161	0.000109977	2.1587e-05	+--+-?+--------+-+-----	17.2489			chr16:46461370-46462886	Island
cg07687172	16	86840653	0.000997661	0.000206608	1.37378e-06	++++++++++++-++++++++++	0
cg08036514	16	67313600	-0.000552709	0.00011759	2.59762e-06	-+++--+--------+--+-+--	9.73461	PLEKHG4	1stExon;5'UTR;1stExon;5'UTR;5'UTR;5'UTR;5'UTR	chr16:67312896-67313731	Island
cg08104023	16	34777881	-0.000652516	0.000143678	5.58557e-06	--++----+-----+-----+--	0			chr16:34777874-34778144	Island
cg08212545	16	31584046	-0.000429657	0.000100326	1.84724e-05	---+--------+--+------?	31.9032			chr16:31580070-31580317	S_Shelf
cg09320731	16	32096464	-0.000597904	0.000116851	3.10735e-07	+-+--------------------	20.5826			chr16:32095662-32097333	Island
cg09919392	16	34809677	-0.000777564	0.000165923	2.7818e-06	-----?----+-+-+--+-----	13.9308			chr16:34808455-34809874	Island
cg10678190	16	34442373	-0.000967693	0.000198539	1.09324e-06	------+-+--+--+--------	46.6835			chr16:34441786-34442374	Island
cg20035459	16	3068707	-0.000654915	0.000147374	8.83379e-06	---+--+-------++------?	60.4139	CLDN6	TSS1500	chr16:3070095-3071305	N_Shore
cg25050175	16	34809318	-0.000713194	0.000152234	2.80167e-06	+?----+-+---+-+--------	42.005			chr16:34808455-34809874	Island
cg26613361	16	31830668	-0.001104	0.000234853	2.59105e-06	--+-----+-++--------+--	23.7489			chr16:31830660-31831188	Island
cg27258551	16	23197740	-0.000387157	6.70679e-05	7.80535e-09	--+-----------------+--	0	SCNN1G	Body	chr16:23197550-23197815	Island
cg00521464	17	72872308	-0.000450095	9.89004e-05	5.33939e-06	+--+-----------+-----+-	17.5228			chr17:72868922-72869703	S_Shelf
cg01015354	17	21823975	-0.000559846	0.000113058	7.35128e-07	--++-++-+-------------+	0	FAM27L	TSS1500
cg01970040	17	27396961	-0.00110179	0.000222914	7.70578e-07	-?--?-----+---?-----+?+	41.9806
cg04558115	17	45871717	-0.000636243	0.000143897	9.80054e-06	-+-+--+----------+--+--	25.0901			chr17:45867103-45867744	S_Shelf
cg07738730	17	47077165	0.000880457	0.000191905	4.47528e-06	+++--++++++++++++-+++++	43.5057	IGF2BP1	Body;Body	chr17:47072820-47076042	S_Shore
cg07760794	17	36006043	-0.000592402	0.000133323	8.85697e-06	-?-+--++----+----+--+-?	30.7818			chr17:36003250-36003528	S_Shelf
cg09980384	17	76380922	0.000414556	8.25794e-05	5.16455e-07	++++-++-++++++-+++-++-+	27.838	PGS1	Body
cg10612259	17	35285205	-0.000677964	0.000157552	1.68423e-05	-+----++------------+-?	4.08838
cg11409361	17	1041006	-0.000811964	0.000188565	1.66222e-05	--+---+-------++----+-?	15.9554	ABR	Body;5'UTR
cg12597066	17	16473468	-0.000644947	0.000140791	4.63058e-06	---+----+-+-----------?	0	ZNF287	TSS1500	chr17:16472074-16472800	S_Shore
cg17029237	17	73555445	0.000164439	3.63726e-05	6.1558e-06	--++-+++++--++-+++++++-	0	LLGL2	Body;Body;Body	chr17:73559350-73559563	N_Shelf
cg17119387	17	2615431	-0.00058253	0.000139743	3.06489e-05	+--++-----+---------+--	37.1123	KIAA0664	TSS1500	chr17:2614320-2615630	Island
cg17887478	17	7486551	-0.000383398	9.04245e-05	2.23539e-05	--+-+-+----------------	2.34697	MPDU1	TSS1500;TSS1500	chr17:7486285-7487431	Island
cg18872749	17	42421993	-0.000689659	0.000146725	2.59693e-06	-?-++-------+-+---+----	62.2974	GRN	TSS1500
cg19131647	17	27397005	-0.00110389	0.000208404	1.17807e-07	-?----+---+---+-----+--	31.838
cg20994022	17	7197813	0.000747449	0.000178898	2.93991e-05	+--+-?-+-++++--+++++-+?	30.668	YBX2	1stExon	chr17:7197431-7198417	Island
cg22664962	17	22191979	-0.000901078	0.000188462	1.74241e-06	---+--++--+---+-------+	0			chr17:22191801-22192068	Island
cg25235958	17	79797058	-0.000464043	0.000108801	1.99854e-05	--+---?--------+------+	5.22747			chr17:79799286-79799624	N_Shelf
cg26415789	17	75475973	0.00056359	0.000129117	1.2714e-05	++++-+-+++-+++-++++++++	0		Body;5'UTR;Body;Body;Body;Body;Body
cg27362525	17	5019638	-0.000631089	0.000149319	2.37398e-05	-+++------+----+-+---+-	17.3028	ZNF232	5'UTR	chr17:5019637-5019879	Island
cg27594073	17	3100725	-0.00108391	0.000181335	2.26722e-09	---+--------+-+--+-----	29.2415	OR1A2	TSS200
cg00058163	18	5891948	-0.00100152	0.000162177	6.5958e-10	-?++?---------?------?-	0	TMEM200C	1stExon	chr18:5890292-5891682	S_Shore
cg00262344	18	23713741	-0.000720587	0.000148668	1.25377e-06	--+-----+-++-++--+--+--	12.1971	PSMA8	TSS200;TSS200;TSS200	chr18:23713728-23713953	Island
cg12899381	18	5891602	-0.000856202	0.000171591	6.04487e-07	+-++------+---+--------	6.3712	TMEM200C	1stExon	chr18:5890292-5891682	Island
cg17586988	18	5892245	-0.00108039	0.000211108	3.0923e-07	-?+-------+---------+--	0	TMEM200C	TSS200	chr18:5890292-5891682	S_Shore
cg26438105	18	5892119	-0.00134022	0.000203376	4.40273e-11	-?+-------+---+--------	0	TMEM200C	TSS200	chr18:5890292-5891682	S_Shore
cg27093273	18	5892213	-0.00126875	0.000190946	3.04183e-11	-?+--------------------	0	TMEM200C	TSS200	chr18:5890292-5891682	S_Shore
cg01993552	19	46584209	-0.000313626	6.94926e-05	6.38932e-06	-+++---------++-----+--	24.1136			chr19:46582045-46582444	S_Shore
cg02192974	19	50734272	0.000727705	0.000172423	2.43804e-05	++--+--+-++-+-+++++++++	31.0708	MYH14	Body;Body;Body	chr19:50733984-50734288	Island
cg02726501	19	54415925	-0.000704069	0.000124016	1.36865e-08	--+----+--+------------	0	CACNG7	TSS200	chr19:54411376-54411968	S_Shelf
cg03100752	19	12847402	-0.000463062	0.000109823	2.48206e-05	---------------+-------	0	ASNA1	TSS1500	chr19:12848278-12848586	N_Shore
cg03110722	19	51984816	-0.000549504	0.000126596	1.4208e-05	+--++-+-------------+--	20.3156	CEACAM18	Body
cg03489492	19	7699751	-0.000687457	0.000138102	6.42772e-07	---++--------++-------?	15.8874	PCP2	TSS1500	chr19:7701661-7702336	N_Shore
cg08928145	19	19625364	-0.00056046	0.000107519	1.86175e-07	--+-----------+--------	6.96962	TSSK6	3'UTR;1stExon	chr19:19624954-19627258	Island
cg09301254	19	42348327	-0.000470549	0.000108644	1.4837e-05	---+--------+--+----+--	14.362	LYPD4;DMRTC2	1stExon;5'UTR;TSS1500	chr19:42348675-42348920	N_Shore
cg09603893	19	2950866	0.00010126	2.02522e-05	5.73456e-07	+?+-++++++---+++--++-++	23.0039			chr19:2950359-2950962	Island
cg10468702	19	14585209	-0.000501917	0.000112794	8.59222e-06	------+-+---------+----	0	PTGER1	5'UTR	chr19:14582419-14585098	S_Shore
cg11775595	19	1453909	-0.00110708	0.000241896	4.72419e-06	----+--+---------+---+-	2.03804	APC2	Body	chr19:1455226-1455544	N_Shore
cg11992783	19	50734287	0.00091313	0.000214849	2.13671e-05	++-+++-+-++-+-+++++++++	32.7984	MYH14	Body;Body;Body	chr19:50733984-50734288	Island
cg12229764	19	59067267	-0.000515328	0.000104115	7.43693e-07	--+-+---+-----++-------	46.6974	CHMP2A;UBE2M;	TSS1500;3'UTR;TSS1500	chr19:59066151-59066662	S_Shore
cg14106680	19	50733985	0.000781784	0.000182189	1.77825e-05	++-++++++++-+-+++++++++	47.2285	MYH14	Body;Body;Body	chr19:50733984-50734288	Island
cg14659082	19	2741249	-0.00084859	0.000157618	7.29103e-08	--+---+---+-+-+-------?	37.2464	SLC39A3	TSS1500;TSS1500	chr19:2739851-2740393	S_Shore
cg14724749	19	51774592	-0.000936425	0.000213345	1.13739e-05	------+--------+-+-----	0			chr19:51774428-51774694	Island
cg15473218	19	18109045	0.000370093	8.89054e-05	3.14404e-05	+++-+++--+-+-++++-+++++	23.54	KCNN1	Body	chr19:18108894-18109272	Island
cg15854703	19	10220096	0.000147794	3.55377e-05	3.19908e-05	+-+++++-++++++-++-+-++?	13.1796	PPAN-P2RY11;PPAN;SNORD105B	Body;Body;TSS1500	chr19:10220612-10221147	N_Shore
cg17434634	19	49522954	-0.00107398	0.000235132	4.93459e-06	---+----+-+------+--+--	0			chr19:49522773-49523093	Island
cg18552334	19	51472832	0.000325958	7.26867e-05	7.3109e-06	++--++-+-++++-+++--+++-	26.0661	KLK6	TSS1500;1stExon;5'UTR;TSS1500
cg19603744	19	58554401	-0.000507847	0.000103261	8.73928e-07	+?++--+------+--+-+---+	46.9092	ZSCAN1	Body	chr19:58554354-58554587	Island
cg19870717	19	1472936	-0.000618601	0.000120941	3.1394e-07	--+---+---+---+-----+-+	0	APC2	3'UTR	chr19:1472935-1473210	Island
cg24460720	19	58035305	-0.000410253	9.58948e-05	1.88449e-05	--------+-----+--+-----	24.3748			chr19:58038572-58039208	N_Shelf
cg25352836	19	19625264	-0.000666335	0.000154074	1.52688e-05	--++---+-+-+--+--------	20.8332	TSSK6	3'UTR;1stExon	chr19:19624954-19627258	Island
cg25594486	19	51165441	0.000585853	0.000134883	1.4028e-05	++-+++---+--+-+++++++++	54.2355	SHANK1	Body	chr19:51165249-51165775	Island
cg25843439	19	15852574	-0.000855829	0.000152951	2.20044e-08	---+-------------------	0	OR10H3	1stExon
cg26860257	19	42755793	0.000367965	8.67063e-05	2.19758e-05	+?++?+++++--++?++++++?-	0	ERF	Body	chr19:42757495-42759475	N_Shore
cg27331471	19	45809725	-0.000737781	0.000164398	7.19674e-06	++-+--++------+--------	14.5627	CKM	3'UTR	chr19:45805654-45805977	S_Shelf
cg04265332	20	31593239	-0.000569533	0.000119843	2.01082e-06	-+-------------+-+----?	60.3357	SPAG4L	TSS1500
cg04879343	20	48732979	-0.000446695	0.000103575	1.61209e-05	-?--?-+-------?+-++-+?-	22.4454	UBE2V1	TSS1500;TSS1500;Body;TSS1500	chr20:48729268-48729798	S_Shelf
cg07339236	20	50312490	0.000648739	0.000109853	3.51585e-09	++-+++--++-+++-+++++++-	0	ATP9A	Body
cg07561132	20	18794975	-0.000350321	8.38698e-05	2.95419e-05	----+---------+--+--+--	16.8579	C20orf79	1stExon;3'UTR
cg07900024	20	29896456	-0.000767514	0.000155424	7.88465e-07	---+--+----+-----++-+--	16.2949	DEFB116	TSS200
cg08088390	20	68170	-0.000622418	0.00014242	1.24076e-05	-+++----------+------+-	29.8283	DEFB125	TSS200
cg09583957	20	57428315	-0.000448766	0.000103791	1.53396e-05	----+--+----+-+--------	43.4761	GNAS	5'UTR;5'UTR;1stExon;1stExon;3'UTR	chr20:57428308-57428516	Island
cg13700506	20	29892486	-0.00110938	0.000183398	1.45693e-09	--++----------+--------	40.7067	DEFB116	Body
cg19480274	20	37098327	-0.000300664	6.10861e-05	8.5678e-07	-+++--+-----+-+-------?	18.9122			chr20:37101171-37101742	N_Shelf
cg19482540	20	47809148	-0.000508305	0.00011643	1.26689e-05	---+--+----------------	0			chr20:47804353-47805160	S_Shelf
cg20737505	20	17206245	-0.000846929	0.000197019	1.71794e-05	+?--?-++-----+?--+---?-	0	PCSK2	TSS1500	chr20:17206528-17206952	N_Shore
cg09374293	21	48081242	0.00133885	0.000257899	2.08763e-07	--++--++-++++--++++++++	2.33353	PRMT2	Body;Body	chr21:48081241-48081849	Island
cg12301579	21	11109336	-0.000575193	0.000133928	1.74862e-05	-+-----+------+-----+-?	0			chr21:11106718-11107132	S_Shelf
cg12459059	21	10884748	-0.000396767	9.42472e-05	2.55537e-05	-+-++---------+--------	10.9157			chr21:10884732-10885087	Island
cg20643029	21	37915044	0.000510007	0.000116284	1.15518e-05	++-++++--++--+++++++-++	16.2973	CLDN14	TSS200;5'UTR
cg24620508	21	31310605	-0.000454885	0.00010698	2.11821e-05	-?+-----+-+----+----+--	33.0103	GRIK1	Body;Body	chr21:31311386-31312106	N_Shore
cg04105722	22	16193637	-0.000411583	8.33921e-05	7.99381e-07	---++---------+--+----+	37.1728			chr22:16192654-16193098	S_Shore
cg05208878	22	22901596	0.000521857	0.000114842	5.51579e-06	-+++++++++-+++-+++++++-	8.8995	PRAME	TSS200;5'UTR;1stExon;1stExon;TSS200;TSS200;5'UTR;5'UTR;1stExon	chr22:22901386-22901698	Island
Order of the cohorts: ALSPAC, CHS, EAGeR, EDEN, ENVIRONAGE, EXPOSOMIC ENVIRONAGE, EXPOSOMIC PICCOLIPIU, EXPOSOMIC RHEA, FINNGEDI, GECKO, GENR, HAVEN, HEALTHYSTART, INMA, LINA, MOBA1, MOBA2, MOBA3, NEXT, POGO, POSEIDON, PREDO, VIVA. Full names of the cohorts are provided in supplemetary table S1.

## Sheet: Table 7
Table 7. The eQTM cell type adjusted analysis of FDR significant hits at birth
CpG	TC	log2FC	SE	p.value	sigPair	CpG_chr	CpG_pos	CpG_gene	CpG_pVal	TC_gene_start	TC_gene_end	TC_gene_TSS	TC_gene
cg05917111	TC16001283.hg.1	0.0918136	0.117485	1.7115e-14	TRUE	chr16	75568999	CHST5	8.80566e-13	75632247	75657221	75657221	ADAT1
cg05917111	TC16001966.hg.1	0.0937622	0.12094	2.70364e-14	TRUE	chr16	75568999	CHST5	8.80566e-13	75632247	75657221	75657221	ADAT1
cg25862117	TC06000982.hg.1	0.110387	0.262794	2.95931e-05	TRUE	chr6	131504781	AKAP7	0.00111068	131456806	131604675	131456806	AKAP7
cg16399751	TC02000443.hg.1	0.0997967	0.217083	4.96841e-06	TRUE	chr2	73608838		0.000179017	73612886	73837920	73612886	ALMS1
cg08799922	TC12000106.hg.1	0.0554559	0.0703256	1.01391e-14	TRUE	chr12	7245030	C1R	1.9194e-10	7260648	7275097	7260648	C1RL-AS1
cg08799922	TC12002212.hg.1	0.0573097	0.0701056	1.14286e-15	TRUE	chr12	7245030	C1R	1.9194e-10	7260904	7275421	7260904	C1RL-AS1
cg02444433	TC05000115.hg.1	-0.0489516	0.118494	3.98547e-05	TRUE	chr5	23507469	PRDM9	0.000427421	23951457	24178372	23951457	C5orf17
cg07760794	TC17001409.hg.1	-0.0538813	0.109417	1.02629e-06	TRUE	chr17	36006043		2.33409e-05	35969826	36003493	36003493	DDX52
cg26889659	TC06001207.hg.1	-0.0441896	0.0408751	1.54959e-25	TRUE	chr6	684090	EXOC2	2.46003e-27	485133	693117	693117	EXOC2
cg11902777	TC05000006.hg.1	-0.0676328	0.17566	0.000127346	TRUE	chr5	368843	AHRR	0.00188519	443273	472052	443273	EXOC3
cg23916896	TC05000006.hg.1	-0.0223392	0.0579397	0.000124624	TRUE	chr5	368804	AHRR	0.00149303	443273	472052	443273	EXOC3
cg10399789	TC01002870.hg.1	-0.0794366	0.178802	1.01208e-05	TRUE	chr1	92945668	GFI1	0.000928275	93298286	93427079	93427079	FAM69A
cg06338710	TC01002870.hg.1	-0.0628946	0.165117	0.000150053	TRUE	chr1	92946187	GFI1	0.000518478	93298286	93427079	93427079	FAM69A
cg17598339	TC02002510.hg.1	0.0226894	0.0493109	4.87335e-06	TRUE	chr2	170624727		0.000194614	170386259	170430424	170430424	FASTKD1
cg15602054	TC02002510.hg.1	0.033935	0.0719375	2.81538e-06	TRUE	chr2	170624685		0.000117819	170386259	170430424	170430424	FASTKD1
cg06251978	TC01001351.hg.1	0.286885	0.587488	1.25795e-06	TRUE	chr1	159507078	OR10J5	1.78051e-06	159259504	159278014	159259504	FCER1A
cg13293535	TC08000093.hg.1	-0.0267814	0.0617227	1.61283e-05	TRUE	chr8	11597251	GATA4	0.000688171	11653082	11696818	11653082	FDFT1
cg03103611	TC01002530.hg.1	-0.0870584	0.187613	4.05725e-06	TRUE	chr1	38479228	UTP11L	9.32301e-05	38462442	38471278	38471278	FHL3
cg13700506	TC20000178.hg.1	0.102325	0.231205	1.09307e-05	TRUE	chr20	29892486	DEFB116	0.000676928	29611857	29653908	29611857	FRG1BP
cg07900024	TC20000178.hg.1	0.11245	0.205505	5.94216e-08	TRUE	chr20	29896456	DEFB116	2.55891e-06	29611857	29653908	29611857	FRG1BP
cg07900024	TC20001182.hg.1	0.135475	0.254196	1.27824e-07	TRUE	chr20	29896456	DEFB116	2.55891e-06	29611871	29652524	29611871	FRG1BP
cg13700506	TC20001182.hg.1	0.136039	0.285178	2.18216e-06	TRUE	chr20	29892486	DEFB116	0.000676928	29611871	29652524	29611871	FRG1BP
cg03014957	TC20000178.hg.1	0.136911	0.358213	0.000142508	TRUE	chr20	29956062	DEFB118	0.000772597	29611857	29653908	29611857	FRG1BP
cg03014957	TC20001182.hg.1	0.179133	0.442196	5.59205e-05	TRUE	chr20	29956062	DEFB118	0.000772597	29611871	29652524	29611871	FRG1BP
cg25352836	TC19000373.hg.1	0.0283491	0.0672047	2.73983e-05	TRUE	chr19	19625264	TSSK6	0.000508864	19496639	19619741	19496639	GATAD2A
cg10399789	TC01002867.hg.1	-0.0476485	0.110831	1.92338e-05	TRUE	chr1	92945668	GFI1	0.000928275	92940318	92952433	92952433	GFI1
cg06338710	TC01002867.hg.1	-0.0417461	0.102134	4.79882e-05	TRUE	chr1	92946187	GFI1	0.000518478	92940318	92952433	92952433	GFI1
cg09662411	TC01002867.hg.1	-0.0408107	0.0890332	5.28946e-06	TRUE	chr1	92946132	GFI1	7.24675e-05	92940318	92952433	92952433	GFI1
cg11909574	TC11001814.hg.1	-0.0829955	0.160756	3.06486e-07	TRUE	chr11	58598338		4.18117e-06	58601540	58671688	58671688	GLYATL2
cg15523463	TC05000839.hg.1	0.15907	0.265752	3.23881e-09	TRUE	chr5	150804815		1.18609e-06	150591711	150650001	150591711	GM2A
cg26613361	TC16001061.hg.1	-0.031912	0.0698446	5.66575e-06	TRUE	chr16	31830668		3.62817e-12	32187411	32199434	32199434	HERC2P4
cg06166490	TC07000165.hg.1	0.0510251	0.124356	4.48912e-05	TRUE	chr7	27143334	HOXA2	0.000135693	27135266	27139877	27135266	HOTAIRM1
cg00445443	TC07000165.hg.1	0.067881	0.121367	3.0544e-08	TRUE	chr7	27143478	HOXA2	2.22982e-07	27135266	27139877	27135266	HOTAIRM1
cg00445443	TC07002209.hg.1	0.104456	0.226891	4.81666e-06	TRUE	chr7	27143478	HOXA2	2.22982e-07	27135713	27139877	27135713	HOTAIRM1
cg14058329	TC07002209.hg.1	-0.19438	0.327286	4.25377e-09	TRUE	chr7	27183946	HOXA5	3.84758e-11	27135713	27139877	27135713	HOTAIRM1
cg14058329	TC07000165.hg.1	-0.114453	0.175372	1.18923e-10	TRUE	chr7	27183946	HOXA5	3.84758e-11	27135266	27139877	27135266	HOTAIRM1
cg14882265	TC07002209.hg.1	-0.10898	0.185373	6.03655e-09	TRUE	chr7	27184375	HOXA5	9.6606e-11	27135713	27139877	27135713	HOTAIRM1
cg05076221	TC07002209.hg.1	-0.0859409	0.170285	5.55066e-07	TRUE	chr7	27182637	HOXA5	2.14323e-07	27135713	27139877	27135713	HOTAIRM1
cg23936031	TC07002209.hg.1	-0.0833552	0.14885	2.93906e-08	TRUE	chr7	27183133	HOXA5	1.22833e-10	27135713	27139877	27135713	HOTAIRM1
cg25307665	TC07002209.hg.1	-0.0761989	0.125324	1.85052e-09	TRUE	chr7	27183694	HOXA5	9.09397e-12	27135713	27139877	27135713	HOTAIRM1
cg02248486	TC07002209.hg.1	-0.0698599	0.123333	2.05198e-08	TRUE	chr7	27183196	HOXA5	3.61232e-10	27135713	27139877	27135713	HOTAIRM1
cg14882265	TC07000165.hg.1	-0.0659292	0.0991956	5.52246e-11	TRUE	chr7	27184375	HOXA5	9.6606e-11	27135266	27139877	27135266	HOTAIRM1
cg05076221	TC07000165.hg.1	-0.0511854	0.091315	2.85208e-08	TRUE	chr7	27182637	HOXA5	2.14323e-07	27135266	27139877	27135266	HOTAIRM1
cg23936031	TC07000165.hg.1	-0.0502105	0.0797106	4.91355e-10	TRUE	chr7	27183133	HOXA5	1.22833e-10	27135266	27139877	27135266	HOTAIRM1
cg25307665	TC07000165.hg.1	-0.0456012	0.0670782	2.05807e-11	TRUE	chr7	27183694	HOXA5	9.09397e-12	27135266	27139877	27135266	HOTAIRM1
cg02248486	TC07000165.hg.1	-0.0414628	0.0660868	5.73234e-10	TRUE	chr7	27183196	HOXA5	3.61232e-10	27135266	27139877	27135266	HOTAIRM1
cg09343092	TC07002209.hg.1	-0.133668	0.27309	1.18924e-06	TRUE	chr7	27185282	HOXA6	1.09113e-07	27135713	27139877	27135713	HOTAIRM1
cg09343092	TC07000165.hg.1	-0.0841621	0.14616	1.2075e-08	TRUE	chr7	27185282	HOXA6	1.09113e-07	27135266	27139877	27135266	HOTAIRM1
cg06166490	TC07001218.hg.1	0.0336058	0.0722222	3.81968e-06	TRUE	chr7	27143334	HOXA2	0.000135693	27132612	27135625	27135625	HOXA1
cg00445443	TC07001218.hg.1	0.0425868	0.0704722	2.3071e-09	TRUE	chr7	27143478	HOXA2	2.22982e-07	27132612	27135625	27135625	HOXA1
cg03103611	TC01002528.hg.1	-0.0553366	0.13741	6.17847e-05	TRUE	chr1	38479228	UTP11L	9.32301e-05	38326369	38412729	38412729	INPP5B
cg12803068	TC07002924.hg.1	0.0645346	0.14357	7.97352e-06	TRUE	chr7	45002919	MYO1G	0.000154167	44998599	45000392	45000392	LOC285957
cg19089201	TC07002924.hg.1	0.0973945	0.220902	1.17907e-05	TRUE	chr7	45002287	MYO1G	0.000327303	44998599	45000392	45000392	LOC285957
cg22821677	TC15002427.hg.1	0.0645977	0.0996382	1.56151e-10	TRUE	chr15	21941178	LOC646214	5.8876e-09	21932497	21940739	21940739	LOC646214
cg22821677	TC15001026.hg.1	0.085224	0.140409	1.96939e-09	TRUE	chr15	21941178	LOC646214	5.8876e-09	21932514	21940739	21940739	LOC646214
cg19903927	TC15000040.hg.1	-0.0538223	0.0634334	1.02445e-16	TRUE	chr15	23811369	MKRN3	4.44278e-17	23810454	23856711	23810454	MKRN3
cg27353899	TC03003365.hg.1	-0.0403133	0.0706893	1.65212e-08	TRUE	chr3	195488922	MUC4	3.48262e-06	195343316	195467994	195343316	MUC20
cg00262344	TC18000113.hg.1	-0.04648	0.0792167	6.45337e-09	TRUE	chr18	23713741	PSMA8	4.12714e-08	23713816	23773319	23713816	PSMA8
cg05086444	TC07002077.hg.1	-0.0152119	0.0367986	3.94031e-05	TRUE	chr7	158854447	VIPR2	0.000486885	157331750	158380482	158380482	PTPRN2
cg03540175	TC03001398.hg.1	0.0301829	0.0733349	4.25526e-05	TRUE	chr3	49236946	CCDC36	1.7868e-12	49067140	49131796	49131796	QRICH1
cg06884495	TC14000810.hg.1	-0.269974	0.156619	6.11424e-57	TRUE	chr14	104394621	TDRD9	1.56589e-61	104394799	104519004	104394799	TDRD9
cg12154261	TC14000810.hg.1	-0.221076	0.157029	2.02669e-40	TRUE	chr14	104394530	TDRD9	1.69655e-38	104394799	104519004	104394799	TDRD9
cg14336566	TC14000810.hg.1	-0.17153	0.154311	8.23773e-27	TRUE	chr14	104395165	TDRD9	9.82147e-23	104394799	104519004	104394799	TDRD9
cg26613361	TC16001505.hg.1	-0.0187194	0.0418945	9.01251e-06	TRUE	chr16	31830668		3.62817e-12	32264040	32267240	32264040	TP53TG3F
cg03540175	TC03003318.hg.1	0.035337	0.0461975	5.75629e-14	TRUE	chr3	49236946	CCDC36	1.7868e-12	49044495	49053386	49044495	WDR6
cg04581018	TC03003318.hg.1	0.0825092	0.0928324	3.9972e-18	TRUE	chr3	49236808	CCDC36	2.46425e-15	49044495	49053386	49044495	WDR6
cg14583127	TC10000252.hg.1	0.0303585	0.0722262	2.92467e-05	TRUE	chr10	37940493		0.000232797	38299578	38356282	38299578	ZNF33A
cg09603893	TC19001037.hg.1	0.512074	1.1622	1.19438e-05	TRUE	chr19	2950866		6.05196e-06	2896754	2934800	2934800	ZNF77
cg21161138	TC05002792.hg.1	0.113338	0.288064	9.05511e-05	TRUE	chr5	399360	AHRR	0.00222751	26322	37720	37720
cg07900024	TC20000744.hg.1	0.0668292	0.159574	3.12405e-05	TRUE	chr20	29896456	DEFB116	2.55891e-06	29521637	29522987	29522987
cg07900024	TC20000180.hg.1	0.128542	0.276757	3.97677e-06	TRUE	chr20	29896456	DEFB116	2.55891e-06	29638246	29641792	29638246
cg22821677	TC15001027.hg.1	0.0492036	0.0895496	5.25158e-08	TRUE	chr15	21941178	LOC646214	5.8876e-09	21941147	21968151	21968151
cg22821677	TC15002428.hg.1	0.0514914	0.0948986	7.62421e-08	TRUE	chr15	21941178	LOC646214	5.8876e-09	21941147	21968151	21968151
cg19253577	TC22001004.hg.1	-0.204688	0.248514	7.11421e-16	TRUE	chr22	22904270	LOC648691	8.96237e-15	22652463	22677324	22652463
cg10788371	TC11000821.hg.1	0.35739	0.60903	6.42592e-09	TRUE	chr11	76381040	LRRC32	2.35441e-07	76368100	76374910	76368100
cg10788371	TC11002790.hg.1	0.361632	0.593797	1.74317e-09	TRUE	chr11	76381040	LRRC32	2.35441e-07	76368100	76374910	76368100
cg27353899	TC03002755.hg.1	-0.0338856	0.0671726	5.61642e-07	TRUE	chr3	195488922	MUC4	3.48262e-06	195442311	195446106	195442311
cg06130072	TC11002492.hg.1	-0.0811237	0.166098	1.2527e-06	TRUE	chr11	1036714	MUC6	0.000286279	1017314	1018174	1017314
cg06130072	TC11001255.hg.1	0.195096	0.441855	1.14533e-05	TRUE	chr11	1036714	MUC6	0.000286279	881476	882176	882176
cg06130072	TC11002986.hg.1	0.232263	0.532809	1.47375e-05	TRUE	chr11	1036714	MUC6	0.000286279	881476	882176	882176
cg17768691	TC12000195.hg.1	-0.0760382	0.156095	1.33425e-06	TRUE	chr12	14720948	PLBD1	0.000215931	14720684	14772689	14720684
cg21820873	TC11001906.hg.1	0.166655	0.294874	2.20205e-08	TRUE	chr11	64138719	RPS6KA4	1.26794e-08	64161814	64163303	64163303
cg21820873	TC11003196.hg.1	0.216213	0.32069	2.97033e-11	TRUE	chr11	64138719	RPS6KA4	1.26794e-08	64161814	64163303	64163303
cg26577017	TC08002395.hg.1	0.0686118	0.180235	0.000151425	TRUE	chr8	80523191	STMN2	0.000521837	80868601	80869618	80869618
cg26415789	TC17002795.hg.1	-0.0644734	0.167076	0.000122968	TRUE	chr17	75475973		0.00273191	75369900	75373318	75373318
cg26613361	TC16001849.hg.1	-0.0507491	0.0798824	3.52371e-10	TRUE	chr16	31830668		3.62817e-12	32181954	32199434	32199434
cg08730239	TC12002329.hg.1	0.066111	0.134566	1.08642e-06	TRUE	chr12	47226453		1.23912e-05	46777115	47046337	46777115
cg08730239	TC12000333.hg.1	0.0759387	0.163218	3.82892e-06	TRUE	chr12	47226453		1.23912e-05	46777462	46850051	46777462
cg08730239	TC12002330.hg.1	0.118697	0.288226	4.21154e-05	TRUE	chr12	47226453		1.23912e-05	46782639	46785909	46782639
